# Supplementary material for: Deciphering transcriptome profiles of peripheral blood mononuclear cells in response to PRRSV vaccination in pigs
Source: BMC Genomics. 2016 Aug 15;17:641. doi: 10.1186/s12864-016-2849-1 (PMC4986384; doi:10.1186/s12864-016-2849-1)
Supplement: Additional file 4: — List of DEGs in PBMCs of pigs at 24 hpv of PRRSV vaccination in pigs compared to control. (XLSX 226 kb) [file 12864_2016_2849_MOESM4_ESM.xlsx]

## Sheet: DEGs_24 hpv
Transcript ID	Accession number	Symbol	Gene name	Entrez ID	log2 Fold change	P value	adjusted p value
15292099	AK345834	AAAS	achalasia, adrenocortical insufficiency, alacrimia	100154333	-1.72655	3.80721e-05	0.000487786
15298708	XM_003127603	AADACL4	arylacetamide deacetylase-like 4	100515144	2.55214	1.86429e-05	0.000308009
15246924	AK233061	AAR2	AAR2 splicing factor homolog (S. cerevisiae)	100152525	1.93474	5.37903e-06	0.000144322
15316217	XM_001929593	AARS2	alanyl-tRNA synthetase 2, mitochondrial	100155115	2.18203	0.000112539	0.00106126
15282088	AK237444	ABCA4	ATP-binding cassette, sub-family A (ABC1), member 4	100155583	1.62847	0.000701895	0.00401666
15210776	AK344061	ABCA6	ATP-binding cassette, sub-family A (ABC1), member 6	100520861	3.8867	2.01722e-05	0.000323168
15236428	XM_003133457	ABCB11	ATP-binding cassette, sub-family B (MDR/TAP), member 11	100518154	1.79742	9.35663e-05	0.000932187
15327349	XM_003130201	ABCB5	ATP-binding cassette, sub-family B (MDR/TAP), member 5	100519507	1.87951	1.35807e-06	7.16631e-05
15221881	XM_003132563	ABCC5	ATP-binding cassette, sub-family C (CFTR/MRP), member 5	100513626	2.25713	1.05473e-06	6.35777e-05
15324474	AAS55905	ABCG2	ATP-binding cassette, sub-family G (WHITE), member 2	397073	2.42868	0.000101049	0.000984196
15321760	AAS55905	ABCG2	ATP-binding cassette, sub-family G (WHITE), member 2	397073	-1.89098	0.000401989	0.00266319
15276609	ABO93311	ABCG8	ATP-binding cassette, sub-family G (WHITE), member 8	100048963	-2.3826	6.71429e-07	5.36513e-05
15310800	AK238615	ABHD2	abhydrolase domain containing 2	100153434	1.76904	0.00033549	0.00232163
15199282	XM_005660524	ABL1	c-abl oncogene 1, non-receptor tyrosine kinase	100524544	-2.48755	1.25488e-05	0.00023782
15278303	ABG00262	ABRA	actin-binding Rho activating protein	100154546	2.14693	3.57891e-05	0.000467719
15192409	AK239317	ABRACL	ABRA C-terminal like	100525723	1.74672	0.00011838	0.0010994
15194025	AB527054	ACAA2	acetyl-CoA acyltransferase 2	100312959	2.00536	8.2119e-06	0.000186718
15212538	AAF22966	ACACA	acetyl-CoA carboxylase alpha	397324	1.80959	1.94148e-06	8.41514e-05
15216842	AK235474	ACAD11	acyl-CoA dehydrogenase family, member 11	100153698	1.61242	0.00118732	0.00589206
15228951	AK233370	ACADSB	acyl-CoA dehydrogenase, short/branched chain	100154810	1.71034	1.66401e-05	0.000287594
15310766	AAC48799	ACAN	aggrecan	397255	1.88566	4.0356e-06	0.000123689
15325231	AK349132	ACER3	alkaline ceramidase 3	100524160	2.72971	4.43524e-05	0.000544723
15241904	XM_003133759	ACKR3	atypical chemokine receptor 3	100515346	1.78083	0.00165674	0.00750615
15207344	ABU51323	ACLY	ATP citrate lyase	100125957	2.21279	4.84308e-06	0.000135986
15318427	XM_001929018	ACOT6	acyl-CoA thioesterase 6	100152868	1.71809	0.00112405	0.00565436
15293979	BAA03737	ACRBP	acrosin binding protein	397317	1.86188	0.000470606	0.00300295
15266621	AK234561	ACSL6	acyl-CoA synthetase long-chain family member 6	100522126	2.32647	0.00103757	0.00535811
15263923	XM_003480800	ACTL9	actin-like 9	100736573	1.87371	0.000203089	0.00160901
15272744	AAC23532	ADAM17	ADAM metallopeptidase domain 17	397343	2.45583	0.00189696	0.00831359
15243463	XM_003134106	ADAM19	ADAM metallopeptidase domain 19	100521528	1.84184	3.19283e-05	0.000431671
15226627	XM_003483493	ADAMTS14	ADAM metallopeptidase with thrombospondin type 1 motif, 14	100153539	1.89729	0.000181529	0.00148013
15244652	XM_003134012	ADAMTS6	ADAM metallopeptidase with thrombospondin type 1 motif, 6	100513765	2.24709	0.00086238	0.00467927
15282550	AK343363	ADCK5	aarF domain containing kinase 5	100156475	2.42687	5.81281e-06	0.000151528
15251407	XM_003360197	ADCY1	adenylate cyclase 1 (brain)	100624934	1.97743	8.1244e-05	0.000848727
15311620	XM_001927556	ADCY4	adenylate cyclase 4	100152067	2.17085	3.88453e-07	4.52663e-05
15191538	XM_003122295	ADNP2	ADNP homeobox 2	100522237	1.87515	0.000188872	0.00152728
15270357	AK237657	AFF3	AF4/FMR2 family, member 3	100522606	1.72789	5.7319e-05	0.000656177
15266703	XM_003123929	AFF4	AF4/FMR2 family, member 4	100524487	2.14221	1.41659e-06	7.33667e-05
15320811	AAM66710	AFP	alpha-fetoprotein	397586	1.60949	2.36018e-06	9.1346e-05
15238894	AK234888	AGA	aspartylglucosaminidase	100152203	1.56103	2.22711e-06	8.92648e-05
15250609	XM_005673137	AGBL3	ATP/GTP binding protein-like 3	100524964	2.14279	5.37317e-06	0.000144322
15315049	AAQ73283	AGER	advanced glycosylation end product-specific receptor	396591	1.81953	1.18472e-05	0.000229865
15315040	AAZ22440	AGPAT1	1-acylglycerol-3-phosphate O-acyltransferase 1 (lysophosphatidic acid acyltransferase, alpha)	613128	1.73364	9.3312e-05	0.000931592
15327315	AAR33038	AHR	aryl hydrocarbon receptor	396654	2.26566	0.000137697	0.00122134
15201988	AEV40679	AKT3	v-akt murine thymoma viral oncogene homolog 3 (protein kinase B, gamma)	100513811	2.13528	2.53866e-06	9.45358e-05
15293220	AK230831	ALG10	asparagine-linked glycosylation 10, alpha-1,2-glucosyltransferase homolog (S. pombe)	100525643	2.32458	1.18167e-05	0.000229728
15203801	XM_001927096	ALG11	ALG11, alpha-1,2-mannosyltransferase	100152645	1.92231	3.4018e-07	4.2817e-05
15306525	AK344137	ALG6	ALG6, alpha-1,3-glucosyltransferase	100521457	1.60276	8.67957e-06	0.000192872
15313115	XM_003362099	ALKBH1	alkB, alkylation repair homolog 1 (E. coli)	100623752	1.51254	3.92618e-05	0.000500083
15272796	XM_003481306	ALLC	allantoicase	100514832	2.16218	3.16697e-06	0.000107081
15281404	ABR26259	AMPD1	adenosine monophosphate deaminase 1	100101472	2.24358	4.9695e-07	4.78106e-05
15198991	ABN13942	ANGPTL2	angiopoietin-like 2	100126164	1.65676	2.83161e-05	0.000403368
15298521	ACJ64500	ANGPTL7	angiopoietin-like 7	100217376	1.69202	1.48354e-05	0.000264993
15281102	XM_003125791	ANKRD35	ankyrin repeat domain 35	100511691	2.08706	1.55491e-05	0.000274239
15270545	XM_003124915	ANKRD39	ankyrin repeat domain 39	100525640	1.51663	0.000137824	0.00122134
15221598	XM_005654029	ANKUB1	ankyrin repeat and ubiquitin domain containing 1	100523093	-1.50157	5.74159e-05	0.000656177
15226974	AK237305	ANXA11	annexin A11	100156481	2.54941	3.70781e-06	0.000117077
15243628	XM_003134145	ANXA6	annexin A6	100515934	2.40885	3.37405e-07	4.2817e-05
15232843	AK231264	AP3M1	adaptor-related protein complex 3, mu 1 subunit	100155017	2.21937	1.0843e-07	2.85665e-05
15196661	XM_001927783	AP5M1	adaptor-related protein complex 5, mu 1 subunit	100153219	1.80383	2.41265e-05	0.000365294
15259021	AEA29806	APC	adenomatous polyposis coli	100517932	2.30473	0.000119348	0.00110524
15280951	AK232616	APH1A	anterior pharynx defective 1 homolog A (C. elegans)	100154978	-1.61449	0.00134354	0.00645144
15280148	ABH01264	APOA1BP	apolipoprotein A-I binding protein	780405	-1.86492	0.000250798	0.00187902
15222786	AB032550	APP	amyloid beta (A4) precursor protein	397663	1.51433	6.95854e-05	0.000754722
15208517	AK395374	APPBP2	amyloid beta precursor protein (cytoplasmic tail) binding protein 2	100525889	1.68654	0.000442997	0.00286506
15200714	A9Y006	AQP3	aquaporin 3 (Gill blood group)	100126235	2.42479	0.00123018	0.00604347
15287840	A8W649	AQP5	aquaporin 5	100126278	2.35701	1.07677e-05	0.000216738
15194459	ABW96899	AQP9	aquaporin 9	100127153	1.55016	4.02786e-05	0.00050775
15284665	AK237181	ARHGAP30	Rho GTPase activating protein 30	100158101	2.02863	6.91362e-06	0.000168097
15222387	XM_003132660	ARHGAP31	Rho GTPase activating protein 31	100511412	2.46131	7.9762e-06	0.000183658
15299250	AK398416	ARID1A	AT rich interactive domain 1A (SWI-like)	100513359	1.61326	1.20402e-06	6.72542e-05
15225974	AK234417	ARID4B	AT rich interactive domain 4B (RBP1-like)	100152399	1.65369	0.000242573	0.00183495
15294855	AAY17506	ARL1	ADP-ribosylation factor-like 1	595113	2.28207	1.75557e-05	0.000298599
15259118	XM_003123853	ARL14EPL	ADP-ribosylation factor-like 14 effector protein-like	100521841	2.00977	0.000177643	0.00146
15241879	AK238240	ARL4C	ADP-ribosylation factor-like 4C	100514255	1.59633	2.25075e-05	0.000349171
15279048	AK239025	ARMC1	armadillo repeat containing 1	100156048	1.5444	8.64159e-06	0.000192246
15309304	XM_005665916	ARMC12	armadillo repeat containing 12	100157423	1.80573	1.57275e-06	7.71673e-05
15216928	XM_003483249	ARMC8	armadillo repeat containing 8	100738777	1.97787	3.2405e-05	0.000436609
15255638	ABN13601	ARNTL	aryl hydrocarbon receptor nuclear translocator-like	100037286	1.7174	0.000605563	0.0035892
15214779	AK238714	ARPP21	cAMP-regulated phosphoprotein, 21kDa	100512986	2.66206	8.79677e-07	5.91802e-05
15325159	AK235699	ARRB1	arrestin, beta 1	100521141	2.17096	3.26076e-07	4.2817e-05
15210818	XM_003131263	ARSG	arylsulfatase G	100521576	2.02179	0.000934521	0.0049661
15232224	AK346916	ARV1	ARV1 homolog (S. cerevisiae)	100151849	1.92888	0.000230404	0.00176818
15272758	XM_005662762	ASAP2	ArfGAP with SH3 domain, ankyrin repeat and PH domain 2	100513350	2.37692	0.000372183	0.00251076
15203195	AK394167	ASB13	ankyrin repeat and SOCS box containing 13	100517911	1.63033	1.86271e-05	0.000308009
15225176	XM_005674636	ASCC2	activating signal cointegrator 1 complex subunit 2	100515281	1.53238	0.00040857	0.00269494
15208719	XM_003358162	ASIC2	acid-sensing (proton-gated) ion channel 2	100628008	1.76767	0.000320414	0.00223995
15297853	AK349187	ASPDH	aspartate dehydrogenase domain containing	100511638	2.07083	2.9508e-07	4.2817e-05
15246557	XM_005672837	ASXL1	additional sex combs like 1 (Drosophila)	100153847	2.31385	4.40129e-05	0.000541939
15306540	ADH81748	ATG4C	autophagy related 4C, cysteine peptidase	100462748	1.59603	4.92105e-05	0.000584939
15324428	XM_003129319	ATOH1	atonal homolog 1 (Drosophila)	100515497	1.93706	6.40621e-07	5.2505e-05
15284742	AAC17113	ATP1A2	ATPase, Na+/K+ transporting, alpha 2 polypeptide	396828	1.56158	2.13754e-05	0.000337746
15220905	XM_005674148	ATP2B2	ATPase, Ca++ transporting, plasma membrane 2	100625418	1.55865	5.11051e-06	0.000140517
15206395	AY610267	ATP5H	ATP synthase, H+ transporting, mitochondrial Fo complex, subunit d	100512624	1.92984	3.75517e-05	0.000482796
15267948	ABK55624	ATP5J2	ATP synthase, H+ transporting, mitochondrial Fo complex, subunit F2	100037979	2.13595	0.000512598	0.00318981
15267975	ABK55624	ATP5J2	ATP synthase, H+ transporting, mitochondrial Fo complex, subunit F2	100037979	2.45583	0.00189696	0.00831359
15187653	AK232415	ATP8B1	ATPase, aminophospholipid transporter, class I, type 8B, member 1	100153006	2.14486	3.45874e-06	0.00011361
15314093	XM_001927854	ATXN1	ataxin 1	100154571	1.84578	0.000359818	0.00244589
15229312	AK233445	AUH	AU RNA binding protein/enoyl-CoA hydratase	100155020	1.65514	4.2389e-05	0.000526404
15214705	XM_003358349	AZI2	5-azacytidine induced 2	100524397	-1.83551	4.26448e-05	0.000528726
15192977	XM_003121263	B3GAT2	beta-1,3-glucuronyltransferase 2 (glucuronosyltransferase S)	100526195	2.55971	7.61863e-05	0.000806651
15325237	XM_003129678	B3GNT6	UDP-GlcNAc:betaGal beta-1,3-N-acetylglucosaminyltransferase 6 (core 3 synthase)	100524328	2.72971	4.43524e-05	0.000544723
15228769	AK232485	BAG3	BCL2-associated athanogene 3	100156989	2.62979	1.79346e-05	0.000301896
15200817	AAS89066	BAMBI	BMP and activin membrane-bound inhibitor homolog (Xenopus laevis)	449001	2.12859	4.35701e-06	0.000128503
15273515	AK235960	BAZ1B	bromodomain adjacent to zinc finger domain, 1B	100625872	1.91257	0.000194712	0.00156097
15321315	XM_003129215	BBS7	Bardet-Biedl syndrome 7	100521283	2.11213	1.88029e-07	3.37722e-05
15281438	AK233940	BCAS2	breast carcinoma amplified sequence 2	100154006	2.20304	5.61236e-07	4.97164e-05
15193790	ACA43008	BCKDHB	branched chain keto acid dehydrogenase E1, beta polypeptide	100142669	2.05683	2.55831e-07	3.98253e-05
15282389	ABU63954	BCL10	B-cell CLL/lymphoma 10	100125346	2.0069	2.86895e-06	0.00010135
15316414	BK005518	BD114	beta-defensin 114	100170135	1.51363	0.000714949	0.00406716
15301099	XM_003128059	BEST4	bestrophin 4	100516679	1.66121	2.28851e-05	0.000352201
15267557	XM_003124224	BET1L	Bet1 golgi vesicular membrane trafficking protein-like	100517332	-1.57911	4.41083e-05	0.000542746
15265909	AAC48632	BHMT	betaine--homocysteine S-methyltransferase	397371	1.91194	3.94004e-07	4.53411e-05
15258518	AAC48632	BHMT	betaine--homocysteine S-methyltransferase	397371	1.5215	0.00228768	0.00951881
15249383	XM_001928462	BLCAP	bladder cancer associated protein	100155728	-1.54859	2.64006e-05	0.000386861
15288193	AK392442	BLOC1S1	biogenesis of lysosomal organelles complex-1, subunit 1	100517399	1.55888	3.08861e-05	0.000423738
15223168	AK235190	BMP1	bone morphogenetic protein 1	100156461	2.11319	5.83466e-05	0.000662943
15226232	AK347145	BMS1	BMS1 ribosome biogenesis factor	100157879	1.72645	1.14178e-06	6.59369e-05
15185743	XM_003121469	BNIP2	BCL2/adenovirus E1B 19kDa interacting protein 2	100521534	-2.1692	1.16306e-05	0.000227881
15246627	AAP40850	BPIFA2	BPI fold containing family A, member 2	396649	1.69087	7.04394e-05	0.000763139
15259582	AK347365	BRD8	bromodomain containing 8	100518182	1.80187	1.40133e-05	0.000255913
15322402	XM_003356861	BST1	bone marrow stromal cell antigen 1	100625942	2.48749	6.50301e-07	5.30456e-05
15315763	AK232569	BTBD9	BTB (POZ) domain containing 9	100156900	1.96877	5.7704e-07	5.02076e-05
15265725	AK234250	BTF3	basic transcription factor 3	100514824	1.62607	0.000954465	0.00503424
15267938	AK348576	BUD31	BUD31 homolog (S. cerevisiae)	100520297	2.16218	3.16697e-06	0.000107081
15208656	XM_005656978	C12H17orf66	chromosome 12 open reading frame, human C17orf66	100518148	1.85458	1.38082e-05	0.000254002
15226335	AK393384	C14H10orf107	chromosome 14 open reading frame, human C10orf107	100157740	2.09323	8.90474e-06	0.000196095
15227005	AK232037	C14H10orf58	chromosome 10 open reading frame 58 ortholog	100155717	1.85975	3.98948e-06	0.000123384
15227228	XM_003133106	C14H10orf71	chromosome 14 open reading frame, human C10orf71	100521158	1.74044	1.40658e-05	0.000256211
15234018	AK236935	C14H10orf76	chromosome 14 open reading frame, human C10orf76	100156620	1.69058	2.26806e-06	8.97164e-05
15234890	XM_001927660	C14H10orf90	chromosome 14 open reading frame, human C10orf90	100156286	-1.65804	0.00103895	0.00536004
15227049	AK238167	C14H10orf99	chromosome 10 open reading frame 99 ortholog	100511838	1.71121	4.88605e-06	0.000136411
15230860	AK235787	C14H12orf43	chromosome 14 open reading frame, human C12orf43	100154635	1.89839	1.99068e-05	0.000321282
15231642	XM_005670910	C14H22orf15	chromosome 14 open reading frame, human C22orf15	100512925	2.53083	1.09176e-07	2.85665e-05
15185396	XM_003121447	C1H18orf54	chromosome 1 open reading frame, human C18orf54	100154353	1.6727	2.30881e-05	0.000354614
15183193	XR_300598	C1H6orf118	chromosome 6 open reading frame 118, human C6orf118	100157121	2.82181	2.80142e-07	4.21872e-05
15184411	AK347103	C1H6orf162	uncharacterized protein C6orf162 ortholog	100154764	2.41019	6.37938e-07	5.2505e-05
15192184	AK239329	C1H6orf211	uncharacterized protein C6orf211 homolog	100157036	2.304	1.38526e-05	0.000254002
15291819	XM_003126109	C1QL4	complement component 1, q subcomponent-like 4	100512604	1.84454	0.000667392	0.00386097
15243403	ACJ60645	C1QTNF2	C1q and tumor necrosis factor related protein 2	100217378	1.51929	0.000113556	0.00106931
15222971	XM_003358976	C2CD2	C2 calcium-dependent domain containing 2	100628208	1.94094	0.00104278	0.00537081
15268664	AK237519	C3H16orf93	chromosome 3 open reading frame, human C16orf93	100513786	1.8111	1.3754e-06	7.19952e-05
15271351	XM_003125103	C3H2orf74	chromosome 3 open reading frame, human C2orf74	100522433	1.96844	3.30665e-05	0.000443689
15269959	AK346684	C3H9orf89	bcl10-interacting CARD protein	100514222	1.70927	1.64668e-05	0.000285536
15198678	AAQ97591	C5	complement component 5	414437	2.67163	1.18453e-05	0.000229865
15293269	AJ938433	C5H12orf35	chromosome 12 open reading frame 35	100511327	-1.84555	0.000274435	0.00200621
15296214	AK231845	C6H16orf80	chromosome 16 open reading frame 80	100513209	-1.70866	1.79978e-05	0.000302178
15300366	XM_005653430	C6H1orf173	chromosome 6 open reading frame, human C1orf173	100514238	3.50208	9.87041e-07	6.19337e-05
15301170	XM_003128075	C6H1orf210	chromosome 6 open reading frame, human C1orf210	100519374	2.21128	4.13814e-05	0.000516846
15319051	NM_001167590	C7H14orf142	uncharacterized protein C14orf142 homolog	100155082	1.59152	0.000163555	0.00137207
15313045	XM_001925964	C7H14orf166B	chromosome 7 open reading frame, human C14orf166B	100153134	2.58839	6.71514e-05	0.000736484
15312434	AK348587	C7H14orf50	uncharacterized protein C14orf50 homolog	100157071	2.14849	0.000884888	0.00477493
15316916	XM_001928832	C7H15orf27	chromosome 7 open reading frame, human C15orf27	100152648	2.69612	0.000253577	0.00189766
15310534	XM_001929182	C7H15orf40	chromosome 7 open reading frame, human C15orf40	100152820	1.69595	0.000308784	0.00218076
15317165	XM_001928745	C7H15orf60	chromosome 7 open reading frame, human C15orf60	100154080	2.08205	4.704e-05	0.000566143
15315665	XM_001927552	C7H6orf222	chromosome 7 open reading frame, human C6orf222	100152200	1.7762	7.35086e-05	0.000785834
15325211	XM_003482569	C9H11orf30	chromosome 9 open reading frame, human C11orf30	100621182	2.21351	0.000231804	0.00177498
15325510	AK231014	C9H11orf54	C11orf54 ortholog	100512671	2.16699	8.79809e-05	0.000895685
15278710	AY610134	CA1	carbonic anhydrase I	100153915	2.42287	4.28603e-07	4.63578e-05
15207965	XM_003131552	CALCOCO2	calcium binding and coiled-coil domain 2	100523089	1.63904	0.000655684	0.00381141
15240430	AAL37725	CALCRL	calcitonin receptor-like	397172	2.15981	1.45785e-05	0.000261839
15264905	XM_003123473	CALR3	calreticulin 3	100512214	1.99342	5.49869e-05	0.000635466
15265504	AK236390	CANX	calnexin	100519184	1.90367	1.39193e-05	0.000254514
15251030	AAR16302	CAPZA2	capping protein (actin filament) muscle Z-line, alpha 2	100037958	2.1659	5.91569e-07	5.03966e-05
15218504	AAF01257	CAR	coxsackie-adenovirus-receptor homolog	397333	2.38329	9.21023e-07	5.99032e-05
15327159	AK350034	CASD1	CAS1 domain containing 1	100521674	2.29435	2.97993e-06	0.00010415
15258847	AAA31009	CAST	calpastatin	397135	2.5723	3.60052e-06	0.000115346
15302053	AK238066	CCDC113	coiled-coil domain containing 113	100512660	2.20404	6.83588e-05	0.000745549
15255257	XM_003122907	CCDC34	coiled-coil domain containing 34	100518823	2.48607	1.21839e-06	6.74679e-05
15243623	XM_003134143	CCDC69	coiled-coil domain containing 69	100515590	2.29363	0.000131581	0.00118055
15238700	AK234695	CCDC93	coiled-coil domain containing 93	100155996	-1.51048	0.00219921	0.00926916
15212663	ABM55707	CCL11	chemokine (C-C motif) ligand 11	100038010	1.82576	1.15707e-05	0.000227316
15208645	ACN22079	CCL14	chemokine (C-C motif) ligand 14	100516223	1.86504	0.000140953	0.0012341
15266018	AB499892	CCNH	cyclin H	100310796	1.57929	1.29737e-05	0.00024305
15323436	AK347538	CCNI	cyclin I	100523679	1.6943	3.69666e-06	0.000117068
15273607	AY610017	CCT6A	chaperonin containing TCP1, subunit 6A (zeta 1)	100520782	2.54237	4.03093e-06	0.000123689
15305237	XM_003127729	CD164L2	CD164 sialomucin-like 2	100512418	2.49127	5.47917e-08	2.66228e-05
15271070	ABJ96484	CD207	CD207 molecule, langerin	100037935	1.7522	0.000127119	0.0011516
15263730	ACC63374	CD209	CD209 molecule	100170134	2.17399	1.92115e-05	0.000313149
15253978	XM_003122515	CD248	CD248 molecule, endosialin	100523587	-1.79251	9.10105e-06	0.00019781
15310257	XM_001925731	CD2AP	CD2-associated protein	100154585	2.77578	6.66978e-08	2.66228e-05
15222383	AAF22749	CD80	CD80 molecule	397161	1.84569	0.00173082	0.00776274
15270603	AAR14181	CD8B	CD8b molecule	396636	1.67243	0.000535549	0.00328614
15289722	AAL68966	CD9	CD9 molecule	397067	1.8805	3.2223e-05	0.000434716
15205073	AK391564	CDADC1	cytidine and dCMP deaminase domain containing 1	100620546	1.97123	3.58097e-06	0.000115114
15264154	AK351025	CDC37	cell division cycle 37 homolog (S. cerevisiae)	100141402	1.97817	1.68394e-06	7.98044e-05
15223060	XM_003132795	CDC42BPA	CDC42 binding protein kinase alpha (DMPK-like)	100152617	1.85201	4.49193e-06	0.000130281
15225733	AK230686	CDC45	cell division cycle 45	100151862	1.54068	0.000608496	0.00360221
15293876	AK232080	CDCA3	cell division cycle associated 3	100153312	2.27909	1.28278e-05	0.000241238
15236673	XM_001928628	CDCA7	cell division cycle associated 7	100154583	1.91037	1.21781e-05	0.000232954
15243900	XM_005672398	CDH12	cadherin 12, type 2 (N-cadherin 2)	100523408	-2.70798	0.000466283	0.00298217
15226685	XM_001925683	CDH23	cadherin-related 23	100157198	2.54689	1.76843e-06	8.14599e-05
15265643	XM_003123669	CDHR2	cadherin-related family member 2	100525685	2.64866	7.33737e-07	5.39201e-05
15232391	AAR24392	CDK1	cyclin-dependent kinase 1	100155762	1.93954	7.71755e-06	0.000181258
15292932	AAB39636	CDK4	cyclin-dependent kinase 4	100144492	-1.65015	0.000461544	0.00295792
15307801	AK343808	CDKAL1	CDK5 regulatory subunit associated protein 1-like 1	100512355	1.66022	0.000602533	0.00357665
15309380	AK232851	CDKN1A	cyclin-dependent kinase inhibitor 1A (p21, Cip1)	100152215	2.262	7.0346e-08	2.66228e-05
15188248	AJ404882	CDKN3	cyclin-dependent kinase inhibitor 3	397589	1.80882	3.18737e-05	0.000431543
15210643	XM_003482949	CDR2L	cerebellar degeneration-related protein 2-like	100511219	1.66752	0.000270803	0.00198857
15287867	AK347463	CELA1	chymotrypsin-like elastase family, member 1	396766	2.06604	5.27823e-05	0.000614705
15246837	XM_001929408	CEP250	centrosomal protein 250kDa	100151840	1.5776	4.04284e-05	0.000508655
15246798	XM_001929408	CEP250	centrosomal protein 250kDa	100151840	1.59119	0.000925643	0.00493097
15328099	AK344635	CEP350	centrosomal protein 350kDa	100621225	1.8869	8.57448e-05	0.000877483
15189333	XM_001925838	CEP78	centrosomal protein 78kDa	100154982	1.98409	3.52792e-06	0.000114725
15195499	XM_001925691	CERS3	ceramide synthase 3	100152265	2.51975	2.66027e-06	9.66236e-05
15302174	AAC70013	CES1	carboxylesterase 1	397478	1.79923	6.66205e-06	0.000163606
15266058	AAY67906	CETN3	centrin, EF-hand protein, 3	574052	2.31191	2.29271e-06	9.01291e-05
15242197	XM_003133822	CFC1B	cripto, FRL-1, cryptic family 1B	100514804	1.81555	1.66457e-05	0.000287594
15195218	XM_005659753	CHAC1	ChaC, cation transport regulator homolog 1 (E. coli)	100524723	2.82238	9.95167e-08	2.82021e-05
15226816	AK236996	CHCHD1	coiled-coil-helix-coiled-coil-helix domain containing 1	100153416	2.21015	1.28677e-05	0.000241294
15216662	AK239789	CHCHD4	coiled-coil-helix-coiled-coil-helix domain containing 4	100154663	1.73694	2.07195e-06	8.72314e-05
15312381	XM_001926358	CHD2	chromodomain helicase DNA binding protein 2	100156869	2.1661	2.75649e-05	0.000396793
15278733	AK240538	CHMP4C	charged multivesicular body protein 4C	100154336	2.1457	1.88689e-06	8.40426e-05
15310294	XM_001924570	CHRNA5	cholinergic receptor, nicotinic, alpha 5 (neuronal)	100156023	2.36269	1.90784e-07	3.37722e-05
15238106	XM_003133731	CHRNG	cholinergic receptor, nicotinic, gamma (muscle)	100522221	1.80405	4.56364e-07	4.70223e-05
15195533	AK231372	CHSY1	chondroitin sulfate synthase 1	100520288	2.86387	2.7005e-05	0.000391806
15220865	ABM97413	CIDEC	cell death-inducing DFFA-like effector c	100127161	1.58684	8.68577e-05	0.000886556
15301229	XM_003128106	CITED4	Cbp/p300-interacting transactivator, with Glu/Asp-rich carboxy-terminal domain, 4	100525468	1.90457	4.02e-05	0.000507263
15194941	XM_003121548	CKMT1B	creatine kinase, mitochondrial 1B	100519994	1.94124	2.59588e-06	9.49899e-05
15258663	ABC94909	CKMT2	creatine kinase, mitochondrial 2 (sarcomeric)	733602	1.50823	0.000771461	0.00430282
15223003	XM_003132790	CKS2	CDC28 protein kinase regulatory subunit 2	100520933	3.397	5.93198e-09	2.44479e-05
15218565	ACP19320	CLDN17	claudin 17	100294681	2.40803	0.000100724	0.000981518
15247888	ACP19325	CLDN23	claudin 23	100156235	2.1832	0.000397123	0.00264079
15317213	XM_005666193	CLEC14A	C-type lectin domain family 14, member A	100157365	2.83817	5.40621e-08	2.66228e-05
15311338	XM_005666193	CLEC14A	C-type lectin domain family 14, member A	100157365	2.26402	0.00106069	0.00543089
15240816	ACA21281	CLK1	CDC-like kinase 1	100141471	3.36558	3.51771e-06	0.000114586
15319145	AK238164	CLMN	calmin (calponin-like, transmembrane)	100511700	2.04216	3.2949e-05	0.00044272
15216952	XM_001926216	CLSTN2	calsyntenin 2	100157330	2.51307	0.0012079	0.00596696
15284058	XM_001927833	CLVS1	clavesin 1	100151841	1.88239	8.30178e-06	0.000187306
15192777	XM_001926060	CLVS2	clavesin 2	100155458	1.97597	1.91353e-06	8.40426e-05
15204350	AK232461	CLYBL	citrate lyase beta like	100154139	2.50831	1.5686e-07	3.26813e-05
15258561	ACN32209	CMYA5	cardiomyopathy associated 5	100505410	2.29696	0.00239752	0.00983372
15322670	AAB36034	CNG-1	cGMP-gated cation channel	397366	-1.59177	3.04102e-05	0.000419845
15226142	AK351354	COG2	component of oligomeric golgi complex 2	100151825	1.87369	2.92529e-05	0.000410232
15315237	XM_003128331	COL11A2	collagen, type XI, alpha 2	100520915	2.5079	0.000244223	0.00184316
15190222	AK343229	COL27A1	collagen, type XXVII, alpha 1	100520119	1.8665	6.33652e-06	0.000159447
15204459	AK237616	COL4A2	collagen, type IV, alpha 2	100153454	1.85105	0.000148401	0.00128098
15240457	AB097498	COL5A2	collagen, type V, alpha 2	397532	2.53794	9.97692e-06	0.000207785
15222611	AAC08999	COL8A1	collagen, type VIII, alpha 1	397430	2.23861	8.2851e-05	0.000858641
15281907	AJ536287	COLL11A1	collagen type XI alpha 1	397175	-2.02554	1.73219e-06	8.02247e-05
15259122	AK343770	COMMD10	COMM domain containing 10	100522728	1.62936	4.26654e-06	0.000126747
15279795	AK343926	COPA	coatomer protein complex, subunit alpha	100157296	1.75244	4.57411e-05	0.000556834
15208807	XM_003131747	COPRS	coordinator of PRMT5, differentiation stimulator	100524339	1.59595	2.63818e-05	0.000386861
15214508	AK234845	COPS3	COP9 constitutive photomorphogenic homolog subunit 3 (Arabidopsis)	100512312	1.71938	2.9658e-06	0.000103867
15288103	AK343766	COPZ1	coatomer protein complex, subunit zeta 1	100156765	1.64705	3.36715e-05	0.000448732
15312856	AK231313	COQ6	coenzyme Q6 monooxygenase	100155731	2.41517	0.000135039	0.00120495
15267571	ABK55640	COX8H	COX8H protein	100038031	1.83151	8.92964e-06	0.000196202
15322891	AK350836	CPE	carboxypeptidase E	100037304	2.60442	1.01578e-08	2.44479e-05
15233852	AK232759	CPN1	carboxypeptidase N, polypeptide 1	100157984	2.08643	0.000107292	0.00102262
15269081	AK345202	CPPED1	calcineurin-like phosphoesterase domain containing 1	100627178	1.90332	0.00104434	0.00537745
15285447	ABW89475	CREB3L4	cAMP responsive element binding protein 3-like 4	100142688	-1.5547	7.20318e-06	0.000173046
15206860	AAC27320	CRHR1	corticotropin releasing hormone receptor 1	397426	1.69798	7.977e-07	5.54138e-05
15206864	AAC27320	CRHR1	corticotropin releasing hormone receptor 1	397426	1.53945	3.64577e-05	0.000474365
15316102	XM_001926778	CRIP3	cysteine-rich protein 3	100154285	2.04613	0.00015465	0.00132151
15265189	XM_003480750	CRLF1	cytokine receptor-like factor 1	100738750	2.15966	3.76457e-06	0.000118107
15280677	ABI83737	CRNN	cornulin	100154709	2.55474	4.84643e-07	4.78106e-05
15298813	XM_003127643	CROCC	ciliary rootlet coiled-coil, rootletin	100523612	1.79571	2.09672e-05	0.000332368
15231141	ABJ09402	CRYBB1	crystallin, beta B1	780429	1.88226	0.00102849	0.00532103
15225019	XM_001929473	CRYBB3	crystallin, beta B3	100157434	-1.54107	0.000116034	0.00108429
15221960	XM_001926147	CRYGS	crystallin, gamma S	100155317	1.87048	2.90042e-05	0.000407913
15322034	AK397525	CSN1S2	alpha(s2)-casein	445515	-3.70158	9.33019e-09	2.44479e-05
15322024	ABV22548	CSN2	casein beta	404088	-3.27124	4.40342e-07	4.65977e-05
15322042	CAA36239	CSN3	casein kappa	445511	-1.89297	0.000403221	0.00266696
15267335	AK236633	CSNK1A1	casein kinase 1, alpha 1	100514516	1.51383	0.000804001	0.00443753
15263168	AK235986	CSNK1G2	casein kinase 1, gamma 2	100525276	1.77365	0.00242914	0.00993217
15310983	ABD52875	CSPG4	chondroitin sulfate proteoglycan 4	733676	1.95709	9.85924e-05	0.000969434
15255314	ACL82864	CSRP3	cysteine and glycine-rich protein 3 (cardiac LIM protein)	100337687	1.55876	7.17201e-05	0.000771279
15214971	AB046171	CTNNB1	catenin (cadherin-associated protein), beta 1, 88kDa	397657	2.20298	1.28511e-05	0.000241294
15316565	AAB93957	CTSH	cathepsin H	396969	1.91212	2.9892e-05	0.000416377
15316004	CAN13178	CUL7	cullin 7	100141398	1.78222	5.51678e-06	0.000146543
15268225	AK236860	CUX1	cut-like homeobox 1	100521258	2.05226	1.20782e-06	6.72542e-05
15241250	AK230703	CXCR2	chemokine (C-X-C motif) receptor 2	100124654	2.00987	0.000108249	0.00102845
15194087	XM_003121437	CXXC1	CXXC finger protein 1	100522911	1.53775	3.56607e-06	0.000115013
15187468	AAC48779	CYB5A	cytochrome b5 type A (microsomal)	414799	1.60373	1.58092e-05	0.000277326
15301819	AK352367	CYB5B	cytochrome b5 type B (outer mitochondrial membrane)	100286856	1.86417	0.000125718	0.00114794
15234105	AAA31008	CYP17A1	cytochrome P450 17A1	403330	2.16331	2.32526e-06	9.06806e-05
15297010	AAM10792	CYP2A19	cytochrome P450 2A19	403149	1.8744	0.000395509	0.00263201
15227779	CAB07512	CYP2C42	cytochrome P450 C42	403111	1.72098	9.5345e-06	0.000202265
15306590	AK234310	CYP2J34	cytochrome P450, family 2, subfamily J, polypeptide 34	100524750	1.79389	0.000191302	0.00154189
15222804	XM_001924609	CYYR1	cysteine/tyrosine-rich 1	100154451	2.96715	3.75565e-05	0.000482796
15300610	ABI33873	DAB1	disabled homolog 1 (Drosophila)	100037307	2.31167	8.89041e-07	5.93968e-05
15219852	XM_003132199	DALRD3	DALR anticodon binding domain containing 3	100525127	1.85445	0.000812054	0.00446938
15200655	AK237805	DCAF12	DDB1 and CUL4 associated factor 12	100523013	2.69646	2.53963e-05	0.000378754
15312759	AK230824	DCAF4	DDB1 and CUL4 associated factor 4	100155352	1.70547	7.78278e-05	0.00082004
15284321	AK351395	DCAF6	DDB1 and CUL4 associated factor 6	100514228	2.33124	3.25004e-06	0.00010862
15205461	AB207241	DCT	dopachrome tautomerase	574066	1.57553	8.65199e-05	0.000884029
15270896	AK237762	DCTN1	dynactin 1	100519249	1.98279	0.000402708	0.00266696
15200593	XM_003130656	DCTN3	dynactin 3 (p22)	100521815	1.63604	2.71561e-05	0.00039293
15282381	AK236786	DDAH1	dimethylarginine dimethylaminohydrolase 1	100153814	2.58785	0.000179176	0.00146644
15184835	A3KCL7	DDO	D-aspartate oxidase	100037287	2.10927	4.34319e-08	2.66228e-05
15193527	A3KCL7	DDO	D-aspartate oxidase	100037287	1.5318	3.98007e-05	0.00050367
15199397	AK398653	DDX31	DEAD (Asp-Glu-Ala-Asp) box polypeptide 31	100513393	1.69339	0.000361922	0.00245508
15210948	AK349932	DDX42	DEAD (Asp-Glu-Ala-Asp) box helicase 42	100512557	2.5805	6.67505e-06	0.000163606
15309253	XM_001929239	DEF6	differentially expressed in FDCP 6 homolog (mouse)	100154998	1.8551	1.66799e-05	0.000287594
15281679	AK230604	DENND2D	DENN/MADD domain containing 2D	100154003	1.54728	8.17716e-05	0.000851966
15220454	AK230688	DENND6A	DENN/MADD domain containing 6A	100152812	1.59622	7.11309e-05	0.000767657
15244607	XM_003133987	DEPDC1B	DEP domain containing 1B	100524052	1.64293	1.80551e-05	0.000302623
15264365	XM_003123318	DHPS	deoxyhypusine synthase	100519413	1.56246	1.78784e-05	0.00030165
15317570	AB062757	DHRS4	dehydrogenase/reductase (SDR family) member 4	397082	1.86535	0.000774522	0.00431146
15247073	AK344400	DHX35	DEAH (Asp-Glu-Ala-His) box polypeptide 35	100154906	2.13068	2.81174e-06	0.000100448
15230320	ACJ24820	DIABLO	diablo, IAP-binding mitochondrial protein	100155744	2.52234	4.43965e-07	4.67285e-05
15267095	BX915939	DIAPH1	diaphanous homolog 1 (Drosophila)	100511072	1.71168	2.72191e-05	0.00039326
15319438	AAS48449	DIO3	deiodinase, iodothyronine, type III	414378	3.12868	1.03518e-08	2.44479e-05
15187751	AK349576	DIS3L	DIS3 mitotic control homolog (S. cerevisiae)-like	100515640	1.80178	3.78922e-05	0.000486118
15321560	XM_003129269	DKK2	dickkopf WNT signaling pathway inhibitor 2	100519672	1.51065	9.65085e-05	0.000951812
15247918	AK395967	DLC1	deleted in liver cancer 1	100525491	2.50145	0.00077096	0.00430125
15313724	AAO43934	DLK1	delta-like 1 homolog (Drosophila)	497066	1.64859	8.72189e-06	0.000193373
15236596	XM_003133477	DLX2	distal-less homeobox 2	100523029	1.51404	0.000620954	0.00366267
15212141	XM_003131590	DLX3	distal-less homeobox 3	100516335	1.59617	6.70229e-06	0.000163809
15325135	ADK36688	DNAJB13	DnaJ (Hsp40) homolog, subfamily B, member 13	100499566	2.38779	2.04088e-06	8.64811e-05
15304385	AK232794	DNAJC11	DnaJ (Hsp40) homolog, subfamily C, member 11	100518845	1.69107	4.21768e-06	0.000126556
15318419	XM_001926259	DNAL1	dynein, axonemal, light chain 1	100156521	-1.71529	0.00158449	0.00727363
15233837	XM_001929395	DNMBP	dynamin binding protein	100152738	1.92026	2.87323e-06	0.00010135
15223121	AK231458	DOK2	docking protein 2, 56kDa	100152025	2.54515	5.0426e-08	2.66228e-05
15191069	XM_003122213	DOLPP1	dolichyldiphosphatase 1	100516660	2.2649	4.12828e-05	0.000516087
15218622	XM_003132763	DOPEY2	dopey family member 2	100513179	2.32395	0.00218411	0.00923108
15195978	XM_001929097	DPP8	dipeptidyl-peptidase 8	100155833	2.28714	6.9071e-07	5.39201e-05
15222416	XM_003360583	DRD3	dopamine receptor D3	100624552	2.30155	6.66332e-06	0.000163606
15306069	XM_005674194	DSC2	desmocollin 2	100623651	1.57662	0.000855147	0.00464705
15278109	XM_001926423	DSCC1	DNA replication and sister chromatid cohesion 1	100156441	1.64407	2.21359e-06	8.92648e-05
15232854	XM_001929033	DUPD1	dual specificity phosphatase and pro isomerase domain containing 1	100155430	-1.71644	4.03248e-05	0.000508004
15232859	AK346500	DUSP13	dual specificity phosphatase 13	100154205	-1.55714	0.000333379	0.00231029
15313568	ABM54178	DYNC1H1	dynein, cytoplasmic 1, heavy chain 1	100037291	2.2758	0.000207324	0.00163331
15271718	AY609807	DYNC2LI1	dynein, cytoplasmic 2, light intermediate chain 1	100513078	2.4423	2.58541e-05	0.000382445
15283018	XM_001925514	EBAG9	estrogen receptor binding site associated, antigen, 9	100156275	1.77699	3.34139e-05	0.000446531
15203862	AY610458	EBPL	emopamil binding protein-like	100516290	2.04355	4.10396e-06	0.000124951
15311144	AK233931	EDC3	enhancer of mRNA decapping 3	100156966	1.94121	5.7836e-05	0.000659823
15307657	AK348522	EDN1	endothelin 1	396915	2.39194	9.73525e-06	0.000204492
15254432	AAL85414	EEF1G	eukaryotic translation elongation factor 1 gamma	397022	1.6015	0.000721082	0.00409178
15200110	AY610206	EFCAB2	EF-hand calcium binding domain 2	100515403	1.80539	1.22727e-05	0.000233464
15306512	XM_003127951	EFCAB7	EF-hand calcium binding domain 7	100522325	3.05981	3.84564e-05	0.000492387
15254033	AK351271	EFEMP2	EGF containing fibulin-like extracellular matrix protein 2	100526031	1.59085	0.000519256	0.00321346
15219012	AK348426	EFHB	EF-hand domain family, member B	100519922	2.19174	1.06264e-06	6.36308e-05
15238127	AK347961	EFHD1	EF-hand domain family, member D1	100153398	1.64673	3.51669e-06	0.000114586
15312542	AK239598	EIF2S1	eukaryotic translation initiation factor 2, subunit 1 alpha, 35kDa	100155472	1.70611	9.18184e-06	0.000199231
15246704	XM_005672861	EIF2S2	eukaryotic translation initiation factor 2, subunit 2 beta, 38kDa	100621044	2.02642	4.69563e-06	0.000133179
15299502	AK232367	EIF3I	eukaryotic translation initiation factor 3, subunit I	100521499	-1.80261	0.000103545	0.000999062
15244619	XM_005654221	ELOVL7	ELOVL fatty acid elongase 7	100524592	1.74952	1.43022e-06	7.37425e-05
15247143	XM_005672945	EMILIN3	elastin microfibril interfacer 3	100519117	1.80703	4.81768e-05	0.000577208
15276649	XM_003125196	EML4	echinoderm microtubule associated protein like 4	100515021	1.62008	2.25087e-05	0.000349171
15274280	XM_003481045	EMP2	epithelial membrane protein 2	100739825	1.9155	0.000164326	0.00137655
15316281	XM_001927534	ENPP5	ectonucleotide pyrophosphatase/phosphodiesterase 5 (putative)	100153376	2.32683	0.000438793	0.0028454
15271602	AAR37390	EPAS1	endothelial PAS domain protein 1	100037272	1.71017	1.25976e-05	0.000238514
15241526	ACH69970	EPHA4	EPH receptor A4	100188979	1.97397	3.95788e-06	0.000122794
15208061	XM_003131572	EPN3	epsin 3	100512679	2.59606	2.93805e-05	0.000411138
15264881	XM_003123481	EPS15L1	epidermal growth factor receptor pathway substrate 15-like 1	100514037	1.84713	0.000380558	0.00255318
15244698	XM_005672499	ERBB2IP	erbb2 interacting protein	100511602	2.60928	0.00119532	0.00592423
15320869	XM_005666770	EREG	epiregulin	100620969	2.01408	8.30029e-05	0.000859702
15249203	AK239562	ERGIC3	ERGIC and golgi 3	100157082	1.61085	8.86211e-06	0.000195376
15198036	ACD13000	ERP44	endoplasmic reticulum protein 44	100192437	-1.68334	2.55698e-05	0.00038009
15192166	AAB88509	ESR1	estrogen receptor 1	397435	1.90195	2.25318e-07	3.8357e-05
15183513	AAB88509	ESR1	estrogen receptor 1	397435	1.99486	4.6831e-06	0.000133179
15254310	ACQ83469	ESRRA	estrogen-related receptor alpha	100322868	2.20461	4.93373e-06	0.000136675
15313024	XM_001928051	ESRRB	estrogen-related receptor beta	100151940	2.01363	9.83293e-07	6.19337e-05
15320564	XM_003129003	ETFDH	electron-transferring-flavoprotein dehydrogenase	100515785	1.73946	0.000137071	0.00121696
15312617	XM_001925091	EXD2	exonuclease 3'-5' domain containing 2	100155300	1.72274	1.03402e-05	0.000211256
15312619	XM_001925091	EXD2	exonuclease 3'-5' domain containing 2	100155300	2.53516	0.000367139	0.0024853
15307446	AK235613	EXOC2	exocyst complex component 2	100520314	2.55995	1.66744e-06	7.94246e-05
15296087	XM_003126935	EXOC3L1	exocyst complex component 3-like 1	100522868	-2.6192	4.84675e-07	4.78106e-05
15188353	XM_003121827	EXOC5	exocyst complex component 5	100513903	2.03149	2.36566e-06	9.1346e-05
15233698	AK236566	EXOSC1	exosome component 1	100153550	1.75568	0.000661425	0.00383466
15192792	AAY17257	FABP7	fatty acid binding protein 7, brain	574075	1.61845	5.61238e-06	0.000148278
15209179	XM_003131818	FAM101B	family with sequence similarity 101, member B	100524216	2.25139	5.54764e-05	0.000640744
15243546	XM_003134127	FAM114A2	family with sequence similarity 114, member A2	100511051	2.74758	1.85017e-07	3.37722e-05
15207232	XM_003131384	FAM134C	family with sequence similarity 134, member C	100519106	1.93785	3.44079e-05	0.000456371
15184293	XM_003121274	FAM135A	family with sequence similarity 135, member A	100513127	2.03725	1.97754e-06	8.46437e-05
15232311	AK394616	FAM13C	family with sequence similarity 13, member C	100525364	1.8021	0.000391373	0.00261053
15191750	XM_003122343	FAM166A	family with sequence similarity 166, member A	100514750	3.05626	1.86144e-07	3.37722e-05
15317254	AK235454	FAM177A1	family with sequence similarity 177, member A1	100155589	1.51349	0.00236877	0.00974642
15250968	XM_003134737	FAM3C	family with sequence similarity 3, member C	100511668	1.68049	4.70573e-06	0.000133179
15259605	XM_003354290	FAM53C	family with sequence similarity 53, member C	100515714	1.53677	0.000721625	0.00409367
15183776	AK232190	FAM54A	family with sequence similarity 54, member A	100157026	1.54034	0.00010396	0.00100159
15191053	AK234537	FAM73B	family with sequence similarity 73, member B	100155132	2.9359	1.73823e-06	8.02576e-05
15274374	XM_003124619	FAM86A	family with sequence similarity 86, member A	100523895	-1.60568	0.00053688	0.00328967
15196289	XM_003480459	FANCM	Fanconi anemia, complementation group M	100155917	1.59892	9.91569e-05	0.00097303
15229068	XM_001924803	FANK1	fibronectin type III and ankyrin repeat domains 1	100153851	1.74	6.1166e-05	0.000687792
15227467	AAV41808	FAS	Fas (TNF receptor superfamily, member 6)	396826	2.19497	3.4545e-05	0.000457761
15254097	AAB52915	FAU	Finkel-Biskis-Reilly murine sarcoma virus (FBR-MuSV) ubiquitously expressed	396977	2.63831	5.55822e-07	4.94606e-05
15243531	XM_003134122	FAXDC2	fatty acid hydroxylase domain containing 2	100525263	2.22014	9.76463e-06	0.000204675
15273783	XM_003481022	FBXL19	F-box and leucine-rich repeat protein 19	100736605	1.60709	0.00104069	0.00536571
15268620	XM_003481022	FBXL19	F-box and leucine-rich repeat protein 19	100736605	1.64082	0.00158055	0.00726006
15230610	XM_003132892	FBXW8	F-box and WD repeat domain containing 8	100156796	2.19863	4.82272e-05	0.000577458
15216566	AK233033	FETUIN	FETUIN protein	397585	2.17431	1.06284e-06	6.36308e-05
15217571	AK233033	FETUIN	FETUIN protein	397585	1.90134	0.000394557	0.00262729
15222043	XM_001925413	FGF12	fibroblast growth factor 12	100152498	2.08193	8.95925e-06	0.000196411
15324670	XM_003129367	FGF5	fibroblast growth factor 5	100513672	1.82431	5.01517e-07	4.78106e-05
15203308	AAK61609	FGF9	fibroblast growth factor 9 (glia-activating factor)	396717	1.87107	9.20278e-06	0.000199231
15305255	AK349397	FGR	feline Gardner-Rasheed sarcoma viral oncogene homolog	100513738	1.72245	7.76952e-06	0.000181725
15304681	AK393516	FHAD1	forkhead-associated (FHA) phosphopeptide binding domain 1	100627409	2.01571	0.000506632	0.00316374
15207371	AK234292	FKBP10	FK506 binding protein 10, 65 kDa	100511038	1.66246	1.11568e-05	0.000221069
15273467	XM_003124401	FKBP6	FK506 binding protein 6, 36kDa	100524075	2.17073	4.25017e-06	0.000126747
15313137	XM_005656444	FLRT2	fibronectin leucine rich transmembrane protein 2	100151812	2.83768	0.000330655	0.00229304
15204757	AAS68524	FLT1	fms-related tyrosine kinase 1 (vascular endothelial growth factor/vascular permeability factor receptor)	396763	1.9517	2.87252e-05	0.000406719
15281158	XM_001928594	FMO5	flavin containing monooxygenase 5	100152950	1.99952	3.33775e-06	0.000111128
15312975	AAB50809	FOS	FBJ murine osteosarcoma viral oncogene homolog	100144486	2.16221	3.13557e-05	0.000427175
15311340	XM_001929276	FOXA1	forkhead box A1	100156502	2.76288	1.18877e-06	6.72542e-05
15307468	XM_001928048	FOXQ1	forkhead box Q1	100152843	1.77421	0.000542708	0.00331604
15287570	AK352113	FOXRED2	FAD-dependent oxidoreductase domain containing 2	100513010	1.88502	0.000105259	0.00100865
15320970	AK398596	FRAS1	Fraser syndrome 1	100514970	2.47104	7.00947e-07	5.39201e-05
15233111	AK347822	FRMPD2	FERM and PDZ domain containing 2	100524830	2.29025	2.27429e-05	0.000351039
15240356	AGT17703	FRZB	frizzled-related protein	100152419	1.52329	0.000129951	0.00117021
15300300	XM_003127917	FUBP1	far upstream element (FUSE) binding protein 1	100525995	2.05102	5.9948e-05	0.000676818
15226812	XM_001928248	FUT11	fucosyltransferase 11 (alpha (1,3) fucosyltransferase)	100157040	2.62205	2.6225e-08	2.44479e-05
15297740	AK237047	FUZ	fuzzy planar cell polarity protein	100520080	1.53424	3.29376e-05	0.00044272
15223553	XM_001928787	FZD3	frizzled family receptor 3	100153078	1.89379	2.35683e-05	0.00036031
15195549	XM_003121648	GABRA5	gamma-aminobutyric acid (GABA) A receptor, alpha 5	100520472	3.08271	8.54293e-05	0.000876114
15243376	XM_003483855	GABRB2	gamma-aminobutyric acid (GABA) A receptor, beta 2	100517063	-1.60801	0.00048944	0.00308492
15223025	ADC92002	GADD45G	growth arrest and DNA-damage-inducible, gamma	100152997	2.49416	9.79432e-06	0.000204971
15253989	XM_003122506	GAL3ST3	galactose-3-O-sulfotransferase 3	100522179	-1.92854	1.11677e-06	6.49132e-05
15189802	XM_003122036	GALNT12	UDP-N-acetyl-alpha-D-galactosamine:polypeptide N-acetylgalactosaminyltransferase 12 (GalNAc-T12)	100512452	1.51792	2.2752e-05	0.000351039
15239654	XM_003133447	GALNT3	UDP-N-acetyl-alpha-D-galactosamine:polypeptide N-acetylgalactosaminyltransferase 3 (GalNAc-T3)	100515629	2.4158	2.12911e-06	8.83085e-05
15208681	AK393391	GAS2L2	growth arrest-specific 2 like 2	100516757	1.85059	0.000123282	0.00113363
15231271	AK239434	GATSL3	GATS protein-like 3	100157272	2.02033	2.69442e-05	0.00039146
15282291	AK239735	GBP7	guanylate binding protein 7	100155195	1.57877	0.000378302	0.00254192
15195268	AK344292	GCHFR	GTP cyclohydrolase I feedback regulator	100153745	-1.50607	0.00127395	0.00619238
15265769	XM_003123706	GCNT4	glucosaminyl (N-acetyl) transferase 4, core 2	100518180	2.03815	1.34872e-05	0.000250274
15283834	XM_001927060	GDAP1	ganglioside induced differentiation associated protein 1	100157012	2.32661	0.000924232	0.00492747
15209152	XM_003131811	GEMIN4	gem (nuclear organelle) associated protein 4	100522827	1.9716	0.000553738	0.0033586
15208570	AK239543	GGNBP2	gametogenetin binding protein 2	100512984	1.92819	1.11742e-06	6.49132e-05
15217341	AAC48630	GHSR	growth hormone secretagogue receptor	397372	1.80269	2.24399e-05	0.000349171
15254585	AK231492	GIF	gastric intrinsic factor (vitamin B synthesis)	100514273	1.60971	8.31075e-05	0.000859934
15305673	XM_003356320	GJA9	gap junction protein, alpha 9, 59kDa	100626636	-2.22132	4.57413e-06	0.000131882
15322009	XM_003129373	GK2	glycerol kinase 2	100514782	-3.47862	0.00122382	0.00602547
15327247	XM_003482675	GLCCI1	glucocorticoid induced transcript 1	100511149	2.4005	0.000103057	0.000995589
15309557	AEY77125	GLP1R	glucagon-like peptide 1 receptor	100154059	1.90795	1.38568e-05	0.000254002
15254656	XM_005660878	GLYATL2	glycine-N-acyltransferase-like 2	100525206	2.4489	1.9991e-05	0.000321661
15310263	XM_003128438	GLYATL3	glycine-N-acyltransferase-like 3	100516087	2.33549	3.09472e-05	0.00042397
15269242	XM_003354620	GLYR1	glyoxylate reductase 1 homolog (Arabidopsis)	100525456	1.72536	3.89909e-05	0.000497604
15220015	AK344665	GMPPB	GDP-mannose pyrophosphorylase B	100513376	2.49408	5.5671e-05	0.000642234
15302164	AK390510	GNAO1	guanine nucleotide binding protein (G protein), alpha activating activity polypeptide O	100516976	1.66524	5.18697e-07	4.85863e-05
15247759	ACY74742	GNAS	GNAS complex locus	100049657	2.55476	1.12677e-08	2.44479e-05
15247761	ACY74742	GNAS	GNAS complex locus	100049657	1.57393	0.000104218	0.0010021
15309840	AK234318	GNMT	glycine N-methyltransferase	397444	1.76528	0.000267807	0.00197147
15219335	XM_003132121	GORASP1	golgi reassembly stacking protein 1, 65kDa	100518933	2.46432	1.0084e-07	2.82021e-05
15231893	ACJ37158	GPIBB	platelet glycoprotein Ib beta	100155101	1.60293	7.81201e-05	0.000822126
15316332	AK238013	GPR110	G protein-coupled receptor 110	100158176	2.299	1.65326e-07	3.37145e-05
15229193	XM_005658762	GPR123	G protein-coupled receptor 123	100623440	2.26075	4.40935e-06	0.000129031
15222643	XM_001927236	GPR15	G protein-coupled receptor 15	100153787	1.70882	0.00102162	0.00529245
15184193	XM_003480266	GPRC6A	G protein-coupled receptor, family C, group 6, member A	100152099	1.94078	5.59872e-05	0.000644742
15315075	ABX82831	GPSM3	G-protein signaling modulator 3	100144533	1.72958	7.26725e-06	0.000173925
15206422	XM_005668634	GRIN2C	glutamate receptor, ionotropic, N-methyl D-aspartate 2C	100515684	1.77296	1.66858e-05	0.000287594
15204554	XM_003357908	GRK1	G protein-coupled receptor kinase 1	100620646	2.52793	1.83728e-08	2.44479e-05
15217025	AAL33881	GRK7	G protein-coupled receptor kinase 7	397114	2.14119	3.25135e-06	0.00010862
15207067	AAV48633	GRN	granulin	733645	1.80777	8.21884e-05	0.000855397
15190372	AAA31042	GSN	gelsolin	396874	1.84403	1.13244e-05	0.000223557
15268269	XM_003121470	GTF2A2	general transcription factor IIA, 2, 12kDa	100521701	1.92845	2.79251e-05	0.000400771
15230166	AK240475	GTF2H3	general transcription factor IIH, polypeptide 3, 34kDa	100152121	1.94752	5.67825e-06	0.000149213
15316177	XM_003128412	GTPBP2	GTP binding protein 2	100514413	1.76183	1.1328e-05	0.000223557
15268511	AAZ03639	GUSB	glucuronidase, beta	100144519	1.55313	8.55558e-06	0.000191272
15311590	ACJ72857	GZMB	granzyme B (granzyme 2, cytotoxic T-lymphocyte-associated serine esterase 1)	100233184	1.79721	5.02238e-06	0.000138483
15317379	ACJ72858	GZMH	granzyme H (cathepsin G-like 2, protein h-CCPX)	100152450	-1.51849	0.00014651	0.00126913
15324319	ABY87518	H2AFZ	H2A histone family, member Z	100141311	1.7408	2.1492e-06	8.84504e-05
15202255	AK232758	HABP4	hyaluronan binding protein 4	100512302	2.68384	3.70153e-06	0.000117068
15218934	AK230955	HACL1	2-hydroxyacyl-CoA lyase 1	100518218	1.55371	1.10744e-05	0.000219659
15324210	AAD20939	HADH	hydroxyacyl-CoA dehydrogenase	397604	1.53844	0.000781639	0.00433734
15243543	AAX36030	HAND1	heart and neural crest derivatives expressed 1	541594	2.38551	7.95072e-07	5.54138e-05
15316781	XM_001925622	HAPLN3	hyaluronan and proteoglycan link protein 3	100157078	1.87083	1.86439e-05	0.000308009
15269436	AK236845	HBB	hemoglobin, beta	407066	1.69096	0.00105856	0.0054264
15304300	BAA04547	HBP15/L22	heparin binding protein	397047	1.65075	7.42805e-07	5.39201e-05
15211377	AK396990	HDAC5	histone deacetylase 5	100515165	2.31253	2.56417e-05	0.000380582
15225831	XM_001925190	HEATR1	HEAT repeat containing 1	100154560	1.99655	2.52097e-05	0.000376647
15258363	AB529531	HEXB	hexosaminidase B (beta polypeptide)	396958	1.76093	6.8015e-05	0.000744074
15305731	XM_003127826	HEYL	hairy/enhancer-of-split related with YRPW motif-like	100518256	3.07149	2.26334e-06	8.97164e-05
15192734	AY609473	HINT3	histidine triad nucleotide binding protein 3	100158022	1.92374	1.44166e-06	7.40771e-05
15307650	XM_005652626	HIVEP1	human immunodeficiency virus type I enhancer binding protein 1	100519608	1.92145	3.88018e-05	0.000495837
15299224	AK236192	HMGN2	high mobility group nucleosomal binding domain 2	100524500	1.51251	0.0011998	0.00594193
15228966	XM_001928064	HMX2	H6 family homeobox 2	100157255	1.50891	1.35681e-05	0.000251538
15274740	AK234891	HN1L	hematological and neurological expressed 1-like	474165	2.34121	4.94272e-07	4.78106e-05
15264438	XM_003123331	HOOK2	hook microtubule-tethering protein 2	100522981	-1.71115	7.35377e-05	0.000785834
15280907	ADK36685	HORMAD1	HORMA domain containing 1	100499502	1.84856	2.24941e-05	0.000349171
15251306	XM_003134841	HOXA4	homeobox A4	100519635	3.56454	2.17426e-08	2.44479e-05
15251303	ACK56050	HOXA5	homeobox A5	100499568	2.45359	4.40119e-06	0.000128985
15236737	XM_001925017	HOXD1	homeobox D1	100157662	2.83978	2.34922e-08	2.44479e-05
15236711	ACN32434	HOXD13	homeobox D13	100152793	2.33465	8.96673e-08	2.70175e-05
15236734	XM_003133499	HOXD3	homeobox D3	100515975	2.2903	2.66997e-06	9.67962e-05
15224107	AK232923	HPD	4-hydroxyphenylpyruvate dioxygenase	397443	2.19093	1.75143e-05	0.000298155
15307020	XM_003128048	HPDL	4-hydroxyphenylpyruvate dioxygenase-like	100514057	1.92239	2.54895e-07	3.98253e-05
15321897	ACN62224	HPSE	heparanase	100271932	-3.57944	0.000140143	0.00123086
15217658	XM_003132594	HRASLS	HRAS-like suppressor	100522036	-1.87837	0.000166347	0.00138824
15297602	AK346278	HRC	histidine rich calcium binding protein	100525465	2.08669	2.65211e-05	0.000387466
15274009	XM_003124544	HS3ST2	heparan sulfate (glucosamine) 3-O-sulfotransferase 2	100522426	1.73817	0.000126352	0.00114959
15313557	AAC48718	HSP90AA1	heat shock protein 90kDa alpha (cytosolic), class A member 1	397028	1.75868	0.00158596	0.00727673
15310151	AAG16226	HSPCB	heat shock protein 90kDa alpha (cytosolic), class B member 1	396742	1.83878	5.86385e-06	0.00015201
15244650	XM_005672476	HTR1A	5-hydroxytryptamine (serotonin) receptor 1A, G protein-coupled	100526081	2.37769	0.00155694	0.00718195
15203930	AAB34690	HTR2A	5-hydroxytryptamine (serotonin) receptor 2A, G protein-coupled	397432	1.96744	1.71166e-06	8.02247e-05
15272753	AK236643	IAH1	isoamyl acetate-hydrolyzing esterase 1 homolog (S. cerevisiae)	100622648	3.1645	6.13468e-06	0.000155812
15240881	XM_003133591	ICA1L	islet cell autoantigen 1,69kDa-like	100512743	2.48209	0.000165391	0.00138195
15316893	AAA31089	IDH2	isocitrate dehydrogenase 2 (NADP+), mitochondrial	397603	2.11113	1.33421e-05	0.000247992
15197012	ACV42402	IFN-ALPHA-13	interferon-alpha-13	100152100	1.63036	0.000233034	0.00178068
15188694	ACV42402	IFN-ALPHA-13	interferon-alpha-13	100152100	-2.1047	0.000549733	0.00334435
15197016	ACV42398	IFN-ALPHA-9	interferon-alpha-9	100157766	1.89017	0.000244454	0.00184348
15188688	ACF17565	IFN-OMEGA-7	interferon omega 7	100154075	2.26999	3.49361e-07	4.30154e-05
15287543	AK232509	IFT27	intraflagellar transport 27 homolog (Chlamydomonas)	100517032	1.55214	0.00137705	0.00655764
15187687	XM_003121731	IGDCC4	immunoglobulin superfamily, DCC subclass, member 4	100513900	1.54541	0.000154638	0.00132151
15297872	XM_003127376	IGLON5	IgLON family member 5	100512905	2.14849	6.35601e-07	5.2505e-05
15281329	XM_005663546	IGSF3	immunoglobulin superfamily, member 3	100512602	2.35126	0.000100572	0.00098128
15321295	AAP72169	IL2	interleukin 2	396868	2.04965	6.51163e-05	0.000719403
15266654	AGN51950	IL-5	Interleukin 5	397409	2.06315	2.43289e-05	0.000367505
15251216	AK232648	INMT	indolethylamine N-methyltransferase	100512997	1.64611	3.09054e-05	0.000423738
15186964	AK232251	INO80	INO80 complex subunit	100517567	-1.6178	0.000601084	0.00357238
15228774	ACB47228	INPP5F	inositol polyphosphate-5-phosphatase F	100144587	1.52026	2.54215e-05	0.000378754
15231388	XM_003132974	INPP5J	inositol polyphosphate-5-phosphatase J	100510987	1.62499	4.48624e-06	0.000130281
15220026	AK235305	IP6K1	inositol hexakisphosphate kinase 1	100513565	1.55375	0.000213926	0.00167655
15241884	XM_005672306	IQCA1	IQ motif containing with AAA domain 1	100515512	1.66917	4.49199e-06	0.000130281
15246732	XM_005672869	ITCH	itchy E3 ubiquitin protein ligase	100519750	2.56003	1.90428e-06	8.40426e-05
15208134	XM_005668879	ITGA3	integrin, alpha 3 (antigen CD49C, alpha 3 subunit of VLA-3 receptor)	100517053	2.3691	1.80506e-07	3.37722e-05
15202981	AAB53315	ITGB1	integrin, beta 1 (fibronectin receptor, beta polypeptide, antigen CD29 includes MDF2, MSK12)	397019	1.8941	7.204e-06	0.000173046
15319042	ACK36982	ITPK1	inositol-tetrakisphosphate 1-kinase	100152339	1.67378	7.71079e-06	0.000181258
15195291	AB529855	IVD	isovaleryl-CoA dehydrogenase	100156047	1.87495	6.28596e-06	0.000158379
15188659	XM_005660059	IZUMO3	IZUMO family member 3	100152877	2.38528	3.08314e-06	0.000105935
15259940	XM_003124075	JAKMIP2	janus kinase and microtubule interacting protein 2	100511808	2.19489	1.16776e-05	0.000228268
15297861	AK236047	JOSD2	Josephin domain containing 2	100627842	1.77683	7.48509e-06	0.000177905
15295702	AK236350	KARS	lysyl-tRNA synthetase	100521452	1.80715	1.57673e-05	0.000276841
15207294	XM_003131405	KAT2A	K(lysine) acetyltransferase 2A	100524215	1.56421	1.27594e-05	0.000240183
15248186	XM_005674537	KAT6A	K(lysine) acetyltransferase 6A	100523576	2.28711	0.000221406	0.00172071
15226892	AK234168	KAT6B	K(lysine) acetyltransferase 6B	100156636	2.7536	0.00028484	0.00206049
15300226	AGV40813	KAT8	K(lysine) acetyltransferase 8	100522367	1.80945	0.000126713	0.00114959
15281708	XM_001924029	KCNA3	potassium voltage-gated channel, shaker-related subfamily, member 3	100156614	1.74027	2.64205e-05	0.000386861
15283869	AAL37430	KCNB2	potassium voltage-gated channel, Shab-related subfamily, member 2	397215	1.84073	0.000752274	0.00422469
15262817	XM_005661100	KCNC1	potassium voltage-gated channel, Shaw-related subfamily, member 1	100513908	2.16986	1.20303e-05	0.000232037
15238132	XM_001926506	KCNJ13	potassium inwardly-rectifying channel, subfamily J, member 13	100151780	1.86172	0.00120996	0.00597261
15318747	XM_003482300	KCNK10	potassium channel, subfamily K, member 10	100155276	1.86728	1.83452e-05	0.000306176
15313223	NM_001244596	KCNK13	potassium channel, subfamily K, member 13	100623906	2.47293	1.31417e-05	0.000245258
15216002	XM_003132278	KCTD6	potassium channel tetramerization domain containing 6	100516225	1.58877	7.58973e-05	0.000804897
15289868	ACH71257	KDM5A	lysine (K)-specific demethylase 5A	100294704	2.37107	5.53836e-08	2.66228e-05
15273914	XM_005653024	KDM8	lysine (K)-specific demethylase 8	100519765	2.28657	5.2575e-06	0.000142774
15322834	AAS68523	KDR	kinase insert domain receptor (a type III receptor tyrosine kinase)	397311	1.87843	1.76703e-05	0.000300028
15272781	XM_005662754	KIDINS220	kinase D-interacting substrate, 220kDa	100514284	2.15271	0.000192098	0.0015457
15255212	XM_003122903	KIF18A	kinesin family member 18A	100518110	2.75311	1.61538e-06	7.8378e-05
15298454	XM_003481956	KIF1B	kinesin family member 1B	100525927	1.53853	8.56742e-06	0.000191272
15227486	AK343830	KIF20B	kinesin family member 20B	100155885	2.33051	0.000226304	0.00174576
15200640	XM_003130663	KIF24	kinesin family member 24	100522820	2.00144	5.1373e-05	0.000602697
15200118	XM_005667966	KIF26B	kinesin family member 26B	100516102	1.74554	9.53397e-07	6.09956e-05
15255773	ABE73452	KISS1R	KISS1 receptor	733704	-1.54017	0.000271973	0.00199491
15320429	AB250963	KIT	v-kit Hardy-Zuckerman 4 feline sarcoma viral oncogene homolog	396810	2.35773	2.28694e-05	0.000352201
15284634	AY610263	KLHDC9	kelch domain containing 9	100153656	1.51871	0.000297391	0.00212376
15312345	XM_003356733	KLHL25	kelch-like family member 25	100621005	1.72466	8.43201e-06	0.00018974
15266832	AK233262	KLHL3	kelch-like family member 3	100519539	1.60489	2.65504e-05	0.000387604
15308888	XM_001929631	KLHL31	kelch-like family member 31	100152767	-1.93362	0.000265315	0.00195929
15287965	ABV48743	KRT18	keratin 18	100126286	2.0323	3.67011e-07	4.38108e-05
15207419	AK349827	KRT31	keratin 31	100513946	1.53429	0.00152326	0.00705687
15207426	XM_003131434	KRT35	keratin 35	100514792	1.75072	4.85021e-05	0.000579814
15287947	AK239722	KRT5	keratin 5	100511564	1.90427	2.95967e-05	0.000413572
15196407	AK233783	L2HGDH	L-2-hydroxyglutarate dehydrogenase	100152180	2.22876	4.63111e-07	4.74677e-05
15247158	XM_005654244	L3MBTL1	l(3)mbt-like 1 (Drosophila)	100156973	1.82051	1.1051e-05	0.000219639
15190807	AK240091	LCN2	lipocalin 2	100153501	1.75675	0.00170131	0.00766551
15322438	ADC38903	LCORL	ligand dependent nuclear receptor corepressor-like	100337668	2.51732	6.93559e-08	2.66228e-05
15196088	XM_003121742	LCTL	lactase-like	100517209	2.11661	4.97251e-05	0.000588582
15255238	AK347459	LGR4	leucine-rich repeat containing G protein-coupled receptor 4	100518646	1.68955	4.40151e-05	0.000541939
15271539	AAA31062	LHCGR	luteinizing hormone/choriogonadotropin receptor	407247	1.78096	6.22741e-05	0.00069705
15309315	XM_001927246	LHFPL5	lipoma HMGIC fusion partner-like 5	100152593	2.00902	0.000222467	0.00172621
15321932	AK235838	LIN54	lin-54 homolog (C. elegans)	100511027	-2.78082	8.90849e-05	0.000903167
15274262	AK234150	LITAF	lipopolysaccharide-induced TNF factor	100518302	2.02778	2.6179e-05	0.000385634
15317050	AK350013	LMAN1L	lectin, mannose-binding, 1 like	100158128	2.31163	3.47158e-06	0.00011374
15295373	AEX88629	LMF2	lipase maturation factor 2	100518488	2.02456	2.1836e-06	8.90445e-05
15255094	AK352425	LMO2	LIM domain only 2 (rhombotin-like 1)	100512825	2.44057	4.4874e-05	0.000548978
15196066	ABI29190	LOC100038029	ribosomal protein L4	100038029	1.68191	1.78899e-05	0.00030165
15196084	ABI29190	LOC100038029	ribosomal protein L4	100038029	1.80834	9.27536e-05	0.000927896
15276862	ABD94502	LOC100049694	ubiquitin-conjugating BIR-domain enzyme	100049694	2.82956	7.9536e-07	5.54138e-05
15325284	ABW96897	LOC100127151	aquaporin 11	100127151	-2.22115	7.79232e-07	5.54138e-05
15273933	ABW96898	LOC100127152	aquaporin 8	100127152	2.41959	2.49902e-05	0.000374891
15247587	CAN13235	LOC100151957	par-6 partitioning defective 6 homolog beta	100151957	2.07112	1.63476e-06	7.90217e-05
15314526	XM_005665723	LOC100152090	olfactory receptor 10C1-like	100152090	-1.79483	2.77906e-07	4.21749e-05
15279908	XM_005663225	LOC100152453	olfactory receptor 6N2-like	100152453	1.62767	5.23714e-06	0.000142597
15312892	AK239830	LOC100152503	ATP-binding cassette sub-family D member 4-like	100152503	1.79994	0.000161219	0.00135984
15231836	AK237539	LOC100152722	Chria protein	100152722	2.14295	5.71024e-05	0.000654504
15224089	XM_001926217	LOC100152887	leucine-rich repeat-containing protein 43-like	100152887	1.70513	0.000198176	0.00157903
15208401	XM_001929462	LOC100152893	olfactory receptor 12D2-like	100152893	1.75757	0.00127122	0.00618304
15314528	XM_001928458	LOC100152917	putative olfactory receptor 2B8-like	100152917	2.29372	4.75156e-05	0.000570332
15224816	AK232050	LOC100152989	uncharacterized LOC100152989	100152989	1.81968	0.000259979	0.00193081
15231590	AK234724	LOC100153094	glutathione S-transferase theta-1-like	100153094	2.38206	5.44595e-06	0.000145649
15316561	XM_005656263	LOC100153192	A disintegrin and metalloproteinase with thrombospondin motifs 7-like	100153192	1.87347	0.000312991	0.00220094
15278516	XM_001924281	LOC100153417	protein C8orf37 homolog	100153417	1.65249	0.000158521	0.00134497
15292315	XM_001928496	LOC100153526	olfactory receptor 6C1-like	100153526	1.53996	4.95015e-05	0.000586876
15279906	XM_005663224	LOC100153633	olfactory receptor 6N1-like	100153633	1.62767	5.23714e-06	0.000142597
15191622	XM_001926036	LOC100153732	olfactory receptor 1052-like	100153732	2.60259	3.53723e-05	0.000465692
15183894	XM_001924894	LOC100153998	trace amine-associated receptor 4-like	100153998	2.23191	2.08895e-06	8.75534e-05
15281022	XM_001926669	LOC100154181	histone H2A type 2-B-like	100154181	1.79358	2.35266e-05	0.00036031
15319570	XM_001927150	LOC100154182	olfactory receptor 4K5-like	100154182	2.5658	7.52373e-08	2.66228e-05
15247014	AK240065	LOC100154530	tissue transglutaminase homologue; TGH2	100154530	2.50629	6.20074e-06	0.000157243
15246933	AK236050	LOC100154532	disks large-associated protein 4-like	100154532	2.78779	0.000492897	0.00310111
15288188	XM_001927126	LOC100154752	olfactory receptor 6C3-like	100154752	1.77124	2.14858e-05	0.000338669
15279904	XM_005663223	LOC100154852	olfactory receptor 10C1-like	100154852	2.12975	3.62415e-05	0.000472063
15283116	XM_001925281	LOC100155040	ER membrane protein complex subunit 2-like	100155040	1.63993	8.03117e-06	0.00018389
15314522	XM_001928290	LOC100155347	olfactory receptor 2G3-like	100155347	-1.97171	3.07563e-06	0.000105935
15191630	XM_001926130	LOC100155372	olfactory receptor 8K3-like	100155372	3.08015	7.90225e-06	0.000183658
15312257	XM_001924491	LOC100155398	olfactory receptor 4F6-like	100155398	1.74849	8.94596e-05	0.000906496
15319568	XM_001927140	LOC100155405	olfactory receptor 4K1-like	100155405	2.4554	1.93485e-06	8.41514e-05
15278618	AK234384	LOC100155449	protein CBFA2T1-like	100155449	2.31291	5.37486e-06	0.000144322
15218116	XM_001927772	LOC100155621	26S proteasome complex subunit DSS1-like	100155621	1.62651	0.000110896	0.00104829
15191624	XM_001927514	LOC100155816	olfactory receptor 8I2-like	100155816	1.7672	2.47208e-05	0.000372276
15214669	XM_003358338	LOC100156011	glutaredoxin-1-like	100156011	2.76661	8.26945e-06	0.000187306
15287597	AK237275	LOC100156062	apolipoprotein L3-like	100156062	1.5012	0.00110274	0.00558129
15312259	XM_001924864	LOC100156190	olfactory receptor 4F15-like	100156190	1.72615	1.06329e-05	0.000215535
15312218	XM_001927896	LOC100156339	olfactory receptor 4F3/4F16/4F29-like	100156339	1.57352	0.000563756	0.00339798
15233827	AK231019	LOC100156375	COX15 homolog, cytochrome c oxidase assembly protein	100156375	2.99967	4.99163e-07	4.78106e-05
15314554	XM_001928364	LOC100156511	olfactory receptor 2B11-like	100156511	-1.68394	6.42783e-05	0.000711752
15185148	XM_005659436	LOC100156689	collagen alpha-1(XII) chain-like	100156689	1.67145	1.17767e-05	0.000229177
15317925	XM_001927824	LOC100156727	olfactory receptor 4F15-like	100156727	-1.79153	0.000129646	0.00116962
15317689	XM_001924709	LOC100156740	olfactory receptor 49-like	100156740	2.11511	6.39817e-07	5.2505e-05
15232170	XM_005670972	LOC100156849	disrupted in schizophrenia 1 protein-like	100156849	2.72029	7.43649e-07	5.39201e-05
15225194	AK232755	LOC100156892	zinc finger matrin-type protein 5-like	100156892	1.75113	6.38425e-05	0.000708529
15183432	XR_130251	LOC100157427	nesprin-1-like	100157427	2.08968	0.00010751	0.0010242
15312228	XM_003480699	LOC100157508	olfactory receptor 4K13-like	100157508	2.21696	5.34865e-07	4.94496e-05
15308014	XM_001928557	LOC100157763	histone H2A type 1-like	100157763	1.53708	5.1767e-05	0.000606852
15277893	XM_005658243	LOC100157899	adenylate cyclase type 8-like	100157899	1.789	4.01035e-05	0.00050652
15312222	XM_001927921	LOC100157950	olfactory receptor 4F4-like	100157950	1.92741	1.56408e-06	7.71286e-05
15237798	AK234416	LOC100158003	tubulin alpha-1D chain-like	100158003	1.63581	4.26048e-05	0.000528564
15281517	AK235402	LOC100158052	round spermatid basic protein 1-like	100158052	2.09597	2.57263e-06	9.46697e-05
15198781	XM_001926574	LOC100158065	olfactory receptor 1J4-like	100158065	1.59105	0.00035124	0.00240294
15188950	XM_001926013	LOC100158105	insulin-like peptide INSL6-like	100158105	1.53453	0.00043383	0.00281975
15272649	XM_003125384	LOC100511192	transcription factor E2F6-like	100511192	1.57929	5.55062e-06	0.000147242
15326390	XM_003129973	LOC100511340	olfactory receptor 8B3-like	100511340	2.24198	0.000451789	0.00291039
15188615	XM_003121872	LOC100511361	equatorin-like	100511361	2.14113	3.7991e-05	0.000487067
15226281	XM_005671006	LOC100511475	uncharacterized LOC100511475	100511475	2.3495	9.84461e-07	6.19337e-05
15268077	XM_003124341	LOC100511498	7SK snRNA methylphosphate capping enzyme-like	100511498	1.60977	0.00034277	0.00236047
15326396	XM_003129974	LOC100511524	olfactory receptor 147-like	100511524	1.7282	2.21841e-06	8.92648e-05
15254678	XM_003122746	LOC100511981	olfactory receptor 2B2-like	100511981	1.76199	0.000104068	0.00100164
15241857	XM_005672299	LOC100512018	HEAT repeat containing 7B1-like	100512018	1.60082	3.04123e-06	0.000105377
15213950	XR_306604	LOC100512311	uncharacterized LOC100512311	100512311	2.10957	5.59178e-05	0.000644322
15254080	XM_003122534	LOC100512393	potassium channel subfamily K member 7-like	100512393	2.57133	4.85424e-05	0.000579814
15260188	XM_003124154	LOC100512461	olfactory receptor 140-like	100512461	2.67569	1.73049e-06	8.02247e-05
15216939	XM_005669888	LOC100512499	proline-rich protein 23B-like	100512499	2.30656	3.34152e-05	0.000446531
15212895	XM_003131762	LOC100512558	forkhead box protein N1-like	100512558	1.6859	9.56634e-06	0.000202281
15207720	XM_003131498	LOC100512626	ORM1-like protein 3-like	100512626	2.15304	3.77741e-05	0.00048492
15218367	AK394577	LOC100512637	small nuclear ribonucleoprotein-associated protein B'-like	100512637	1.58394	3.14928e-05	0.000428745
15246388	AK394577	LOC100512637	small nuclear ribonucleoprotein-associated protein B'-like	100512637	1.76703	4.18398e-05	0.000521386
15252655	XM_005673205	LOC100512820	hyaluronidase-1-like	100512820	1.9861	1.12813e-05	0.000223085
15184615	NA	LOC100512875	kelch-like protein 32-like	100512875	1.56265	5.8451e-06	0.000151965
15254686	XM_003122751	LOC100512887	olfactory receptor 9I1-like	100512887	1.83085	1.88753e-05	0.000310523
15312037	XM_003128578	LOC100512910	olfactory receptor 10G3-like	100512910	1.50426	4.62426e-05	0.0005607
15239643	XM_003133438	LOC100513690	putative sodium-coupled neutral amino acid transporter 11-like	100513690	1.73034	1.92269e-05	0.000313149
15222648	XM_003132721	LOC100513883	olfactory receptor 5K4-like	100513883	1.76011	0.000126724	0.00114959
15209303	XM_003131840	LOC100513947	olfactory receptor 1A1-like	100513947	1.79101	1.98191e-06	8.46437e-05
15267051	XM_005661751	LOC100513976	uncharacterized LOC100513976	100513976	1.67244	4.26499e-06	0.000126747
15292999	XM_003126360	LOC100513987	uncharacterized LOC100513987	100513987	1.83986	9.56796e-06	0.000202281
15254692	XM_003122757	LOC100514032	olfactory receptor 1020-like	100514032	2.34879	0.000284913	0.00206049
15273317	XM_003124357	LOC100514038	TSC22 domain family protein 4-like	100514038	1.92277	5.88788e-06	0.000152268
15324937	XM_005656618	LOC100514119	olfactory receptor 52R1-like	100514119	-1.5536	0.000199243	0.00158431
15208949	XM_003131768	LOC100514185	TLC domain-containing protein 1-like	100514185	1.60962	7.33116e-05	0.000784274
15196315	XM_003121787	LOC100514266	60S ribosomal protein L10-like	100514266	2.27952	6.30213e-05	0.000703403
15189603	XM_003121995	LOC100514559	putative olfactory receptor ENSP00000348552-like	100514559	2.12454	1.41277e-05	0.000256328
15212945	XM_003131772	LOC100514795	60S ribosomal protein L23a-like	100514795	2.5067	8.06895e-08	2.66228e-05
15212933	XM_003131772	LOC100514795	60S ribosomal protein L23a-like	100514795	1.8862	1.83762e-05	0.000306361
15289802	XM_005664096	LOC100514841	tetraspanin-11-like	100514841	-1.50702	1.16998e-05	0.000228268
15193586	XM_005659374	LOC100514885	coiled-coil domain-containing protein 162-like	100514885	1.80857	4.12973e-06	0.000125491
15279867	XM_003125668	LOC100514958	SLAM family member 8-like	100514958	-1.78942	6.83014e-05	0.000745338
15267549	XM_003124218	LOC100515195	olfactory receptor 2M3-like	100515195	1.70227	4.11106e-05	0.000514922
15260406	AK232567	LOC100515296	solute carrier family 22 member 18-like	100515296	-2.18974	4.14094e-06	0.000125491
15207463	AK234122	LOC100515339	keratin, type I cytoskeletal 19-like	100515339	2.01989	1.68098e-07	3.37722e-05
15270022	XM_005662271	LOC100515432	zinc finger protein 169-like	100515432	2.13678	2.8237e-06	0.000100687
15196042	XM_005659863	LOC100515463	multiple epidermal growth factor-like domains protein 11-like	100515463	2.42968	3.7584e-05	0.000482796
15254728	XM_003122766	LOC100515647	olfactory receptor 1009-like	100515647	2.01645	1.06945e-05	0.000216065
15267516	XM_003124171	LOC100515773	olfactory receptor 4C13-like	100515773	1.74572	2.39989e-05	0.000364489
15254639	XM_003122691	LOC100515876	olfactory receptor 5AN1-like	100515876	2.1704	1.90822e-06	8.40426e-05
15267367	XM_005661811	LOC100515885	sulfate transporter-like	100515885	1.68239	0.000282349	0.00204724
15267803	XM_003124292	LOC100516001	oncomodulin-like	100516001	1.56394	7.93471e-06	0.000183658
15261819	XM_003122692	LOC100516059	olfactory receptor 5AN1-like	100516059	1.51183	0.000181216	0.0014782
15297885	XM_005653322	LOC100516084	cytoplasmic tRNA 2-thiolation protein 1-like	100516084	2.06539	1.9141e-05	0.000312791
15213771	XM_005669181	LOC100516108	proline-, glutamic acid- and leucine-rich protein 1-like	100516108	2.6153	1.61745e-06	7.8378e-05
15240938	XM_005672114	LOC100516115	general transcription factor IIH subunit 5-like	100516115	1.98359	0.000908507	0.00486085
15313733	XM_003128583	LOC100516208	olfactory receptor 4F15-like	100516208	-2.35998	1.00844e-05	0.000208033
15251017	XM_003360153	LOC100516477	ankyrin repeat, SAM and basic leucine zipper domain-containing protein 1-like	100516477	2.06766	9.77089e-05	0.00096123
15316967	AK399674	LOC100516480	cytochrome c oxidase subunit 7B, mitochondrial-like	100516480	1.77275	0.000265905	0.00196143
15319547	XM_003128772	LOC100516627	olfactory receptor 4F3/4F16/4F29-like	100516627	2.34011	1.54449e-06	7.67424e-05
15219561	XM_005669465	LOC100516643	serine protease 44-like	100516643	1.66409	1.69067e-05	0.000290081
15308030	XM_003128226	LOC100516810	olfactory receptor 2W3-like	100516810	2.55872	0.000193105	0.00155113
15258389	XM_003123698	LOC100516902	40S ribosomal protein S17-like	100516902	1.71742	1.10487e-05	0.000219639
15215605	XM_003132228	LOC100517372	cytochrome b561 domain-containing protein 2-like	100517372	2.3918	0.000223761	0.00173077
15254722	XM_003122772	LOC100517453	olfactory receptor 5G3-like	100517453	2.03909	0.000138222	0.00122276
15216727	XM_003132408	LOC100517496	dnaJ homolog subfamily B member 8-like	100517496	2.31988	6.36509e-06	0.000159551
15187493	XM_003121691	LOC100517508	CD226 antigen-like	100517508	2.05262	2.22735e-06	8.92648e-05
15260147	XM_003124103	LOC100517642	olfactory receptor 5D18-like	100517642	2.30181	6.70985e-07	5.36513e-05
15222681	XR_309472	LOC100517681	roundabout homolog 2-like	100517681	1.68576	2.55143e-05	0.000379554
15260218	XM_003124181	LOC100517754	olfactory receptor 4C12-like	100517754	1.90775	2.69545e-05	0.00039146
15254732	XM_003122775	LOC100517996	olfactory receptor 5AK2-like	100517996	2.52873	1.90148e-06	8.40426e-05
15189953	XM_003122053	LOC100518052	olfactory receptor 13F1-like	100518052	1.53435	6.9321e-05	0.000753026
15264735	XM_003123381	LOC100518060	olfactory receptor 7A17-like	100518060	2.61698	1.13549e-06	6.57675e-05
15312200	XM_003356723	LOC100518135	olfactory receptor 4F21-like	100518135	1.77788	8.97094e-05	0.000907872
15213331	XM_003131859	LOC100518149	olfactory receptor 1L6-like	100518149	1.8424	0.000349973	0.00239896
15264737	XM_003123382	LOC100518239	olfactory receptor 7A17-like	100518239	2.05238	6.64137e-06	0.000163606
15308181	XM_003128253	LOC100518258	olfactory receptor 12D2-like	100518258	1.97808	1.10219e-05	0.000219507
15326402	XM_003130005	LOC100518267	olfactory receptor 10G9-like	100518267	1.62461	0.000216012	0.00168682
15254667	XM_003122704	LOC100518292	glutaredoxin-1-like	100518292	1.64361	2.13952e-05	0.000337785
15268199	XM_003124378	LOC100518301	olfactory receptor 2M3-like	100518301	1.69729	5.46621e-06	0.00014591
15212965	XM_005656996	LOC100518396	TNF receptor-associated factor 4-like	100518396	2.34859	0.00232127	0.00961767
15264742	XM_005654882	LOC100518417	EGF-like module-containing mucin-like hormone receptor-like 2-like	100518417	1.93085	1.19671e-06	6.72542e-05
15263934	XM_005654808	LOC100518896	uncharacterized LOC100518896	100518896	1.78022	0.00049329	0.00310174
15266577	AK231564	LOC100518898	histidine triad nucleotide-binding protein 1-like	100518898	2.66104	2.87931e-06	0.000101382
15243734	XM_003134161	LOC100518939	uncharacterized LOC100518939	100518939	1.52924	5.23404e-06	0.000142597
15236472	XM_003133463	LOC100519223	dehydrogenase/reductase SDR family member 9-like	100519223	1.78945	0.000471557	0.0030051
15326408	XM_003130010	LOC100519326	olfactory receptor 958-like	100519326	1.85123	6.1703e-05	0.000692637
15251297	XM_003134840	LOC100519456	homeobox protein Hox-A7-like	100519456	2.06228	1.28632e-06	6.91326e-05
15275081	AK343519	LOC100519475	transmembrane protein 87B-like	100519475	2.18088	2.03264e-05	0.000324576
15270726	XR_298231	LOC100519476	uncharacterized LOC100519476	100519476	2.19966	0.000242307	0.00183365
15288164	XM_003126227	LOC100519484	olfactory receptor 6C2-like	100519484	2.21698	0.00170584	0.00767603
15312226	XM_003128777	LOC100519495	olfactory receptor 4K14-like	100519495	1.87775	9.38153e-05	0.000933717
15271217	XM_003354797	LOC100519597	vacuolar protein sorting-associated protein 54-like	100519597	1.87119	4.1755e-06	0.000126082
15184148	XM_003353232	LOC100519693	DNA helicase MCM9-like	100519693	1.7584	0.000288203	0.00207738
15189957	XM_003122058	LOC100520168	olfactory receptor 13D1-like	100520168	1.93969	0.0012607	0.00614558
15322226	XM_005658269	LOC100520391	dihydropyrimidinase-related protein 1-like	100520391	1.7187	0.000821326	0.00451241
15204317	XM_003131057	LOC100520401	CDGSH iron-sulfur domain-containing protein 1-like	100520401	1.96314	5.10671e-05	0.000600445
15220211	XR_306799	LOC100520639	helicase ARIP4-like	100520639	2.28007	2.9561e-06	0.000103713
15315895	XM_003128392	LOC100520848	prickle-like protein 4-like	100520848	-1.56309	9.96997e-05	0.000976191
15215681	XM_003132245	LOC100520931	twinfilin-2-like	100520931	-1.51303	0.000486276	0.00307289
15235083	AK230857	LOC100520985	kynureninase-like	100520985	2.29246	8.82133e-06	0.000195136
15295477	XM_005653199	LOC100521016	uncharacterized LOC100521016	100521016	1.51753	0.00185086	0.00815906
15257076	XM_003354092	LOC100521069	zinc finger protein 791-like	100521069	1.73194	1.89554e-06	8.40426e-05
15257398	XM_003123441	LOC100521182	olfactory receptor 7C2-like	100521182	2.16395	1.59332e-06	7.75932e-05
15259097	XM_003123852	LOC100521657	aminopeptidase Q-like	100521657	2.30322	9.24643e-08	2.70175e-05
15186033	XM_005659607	LOC100522001	tumor necrosis factor alpha-induced protein 8-like protein 3-like	100522001	1.61363	0.000267385	0.00197011
15260180	XM_003124125	LOC100522065	olfactory receptor 1030-like	100522065	2.1271	1.70558e-06	8.02247e-05
15266127	XM_005661552	LOC100522480	multiple C2 and transmembrane domain-containing protein 1-like	100522480	2.04092	1.98691e-05	0.000320939
15302307	XM_003127002	LOC100522678	cytochrome b-c1 complex subunit Rieske, mitochondrial-like	100522678	2.41562	5.44854e-07	4.94496e-05
15204676	XM_005668287	LOC100522756	spermatogenesis-associated protein 13-like	100522756	2.29857	0.000277577	0.00202224
15305445	NA	LOC100523068	CUB and sushi domain-containing protein 2-like	100523068	1.60764	6.23867e-05	0.000697911
15297019	XM_005655855	LOC100523190	cytochrome P450 2F1-like	100523190	2.17048	5.66269e-05	0.000650906
15260216	XM_003124206	LOC100523488	olfactory receptor 140-like	100523488	1.60751	5.87238e-05	0.000665322
15327212	XM_005667625	LOC100523505	cytoplasmic dynein 1 intermediate chain 1-like	100523505	2.20844	2.48343e-06	9.38574e-05
15264294	XM_003123276	LOC100523948	olfactory receptor 7E24-like	100523948	2.98293	4.70508e-05	0.000566143
15274879	XR_298204	LOC100524077	uncharacterized LOC100524077	100524077	1.85267	0.000115469	0.00108054
15187605	XM_003121713	LOC100524124	signal peptidase complex catalytic subunit SEC11C-like	100524124	2.29305	5.08089e-06	0.0001399
15293758	XM_003126505	LOC100524143	transmembrane protein 52B-like	100524143	1.86602	1.27577e-05	0.000240183
15301185	XM_003128103	LOC100524204	putative olfactory receptor 2B3-like	100524204	1.83697	6.92404e-07	5.39201e-05
15254744	XM_003122794	LOC100524237	olfactory receptor 4S2-like	100524237	2.07488	4.34302e-07	4.65343e-05
15270756	XM_003124971	LOC100524250	dynein heavy chain 6, axonemal-like	100524250	1.74447	1.99808e-05	0.000321661
15326450	XM_005667475	LOC100524268	olfactory receptor 8A1-like	100524268	1.77704	7.67643e-06	0.000181062
15320689	XM_005666714	LOC100524323	circadian locomoter output cycles protein kaput-like	100524323	2.09848	1.6948e-05	0.000290365
15320108	AK237784	LOC100524447	TBC1 domain family member 1-like	100524447	2.14881	0.00135	0.00647132
15190460	XM_003122135	LOC100525147	olfactory receptor 1J4-like	100525147	2.07807	5.18453e-05	0.000607042
15319170	XR_116071	LOC100525590	uncharacterized LOC100525590	100525590	2.67861	8.46681e-05	0.000871018
15328096	AK391460	LOC100525600	torsin-1A-interacting protein 1-like	100525600	-1.5536	0.000199243	0.00158431
15257456	XM_003123464	LOC100525684	olfactory receptor 10H4-like	100525684	1.96117	0.000950603	0.00502022
15287502	AK233099	LOC100525698	2-amino-3-ketobutyrate coenzyme A ligase, mitochondrial-like	100525698	1.66705	8.54807e-05	0.000876114
15304155	XM_003127504	LOC100525876	ATPase family AAA domain-containing protein 3-like	100525876	1.75733	4.2838e-06	0.000126874
15296131	XM_003126949	LOC100525923	non-histone chromosomal protein HMG-14-like	100525923	-1.53517	0.00136195	0.00651586
15260176	XM_003124147	LOC100526041	olfactory receptor 8J1-like	100526041	-1.66623	8.28574e-06	0.000187306
15260166	XM_003124147	LOC100526041	olfactory receptor 8J1-like	100526041	2.04198	0.000113237	0.00106733
15205658	XM_003131076	LOC100526069	testis-expressed sequence 30 protein-like	100526069	1.7159	5.76169e-06	0.000150596
15270122	XM_005662300	LOC100620429	zinc finger protein 2-like	100620429	1.69191	3.55941e-06	0.000114988
15314413	XM_005665682	LOC100620803	olfactory receptor 2W1-like	100620803	-1.60905	0.00170224	0.00766614
15323596	XM_005666836	LOC100620970	mineralocorticoid receptor-like	100620970	1.69549	1.36744e-05	0.000253251
15281671	XM_003355253	LOC100621421	acidic mammalian chitinase-like	100621421	-1.64327	0.000349498	0.00239654
15246477	XR_297848	LOC100621695	uncharacterized LOC100621695	100621695	1.66679	4.25911e-06	0.000126747
15191798	XM_003353646	LOC100621729	olfactory receptor 1L8-like	100621729	2.24435	3.60585e-06	0.000115346
15316601	XM_005658548	LOC100621968	aurora kinase A-like	100621968	2.21802	5.73433e-06	0.000150176
15274260	XM_003361821	LOC100621998	stannin-like	100621998	1.89097	7.69933e-06	0.000181258
15259993	XM_003361785	LOC100622234	serine protease inhibitor Kazal-type 7-like	100622234	1.68844	3.02438e-05	0.000419184
15321991	AY609668	LOC100623758	uncharacterized LOC100623758	100623758	-3.30887	2.00013e-05	0.000321661
15324782	XM_003361643	LOC100624268	olfactory receptor 2D3-like	100624268	1.52976	7.65496e-05	0.000810061
15273090	XM_005661838	LOC100624745	equilibrative nucleoside transporter 4-like	100624745	1.50348	3.70201e-05	0.00047901
15265949	XM_005661518	LOC100624840	spermatogenic leucine zipper protein 1-like	100624840	2.4048	2.13755e-06	8.84504e-05
15320334	XR_304842	LOC100625107	protein furry homolog-like	100625107	2.63811	7.38446e-06	0.000176515
15287974	XM_005652557	LOC100626135	tensin-like C1 domain-containing phosphatase-like	100626135	2.34833	4.22084e-06	0.000126556
15267414	XM_003354357	LOC100626192	sodium-dependent proline transporter-like	100626192	2.32513	2.97542e-07	4.2817e-05
15284861	XM_005663231	LOC100626501	olfactory receptor 10R2-like	100626501	1.7444	0.000222061	0.00172374
15267831	XM_005661853	LOC100626975	basic proline-rich protein-like	100626975	1.95298	1.00605e-05	0.000207865
15296221	XM_005664399	LOC100627935	cyclic nucleotide-gated cation channel beta-1-like	100627935	1.6788	0.00151319	0.00702267
15259882	XM_003354335	LOC100628117	BTB/POZ domain-containing protein KCTD16-like	100628117	1.94361	2.83587e-06	0.000100687
15255312	XM_003480721	LOC100736830	mas-related G-protein coupled receptor member X2-like	100736830	2.35502	2.0034e-05	0.000321744
15313561	XM_003482324	LOC100736929	uncharacterized LOC100736929	100736929	2.14202	8.06263e-05	0.000844076
15219646	XM_005669483	LOC100737041	uncharacterized LOC100737041	100737041	2.20692	1.18846e-05	0.000230062
15242008	XM_005666052	LOC100737129	GTP-binding protein 2-like	100737129	1.77427	3.08978e-06	0.000105935
15297199	XM_003481881	LOC100737217	ETS domain-containing transcription factor ERF-like	100737217	1.97408	1.05334e-06	6.35777e-05
15265937	XR_135144	LOC100737503	thrombospondin-4-like	100737503	3.44772	1.14817e-08	2.44479e-05
15288139	XM_005663869	LOC100737562	olfactory receptor 9K2-like	100737562	1.91089	4.17975e-06	0.000126082
15261481	XM_003480688	LOC100737875	solute carrier family 22 member 10-like	100737875	-2.12732	0.00233547	0.00964504
15277073	XR_135175	LOC100737895	potassium channel subfamily K member 3-like	100737895	1.54003	8.23249e-06	0.000186969
15260145	XM_003480953	LOC100737923	olfactory receptor 5D13-like	100737923	1.80457	5.99448e-06	0.000153963
15283871	XM_003481385	LOC100737938	eyes absent homolog 1-like	100737938	2.59084	4.68737e-06	0.000133179
15315876	AK349035	LOC100738047	trem-like transcript 2 protein-like	100738047	1.78058	6.96193e-06	0.000168588
15250176	XM_005673103	LOC100738161	uncharacterized LOC100738161	100738161	-2.29125	1.50388e-05	0.000267894
15316906	XM_005653530	LOC100738227	40S ribosomal protein S29-like	100738227	2.41285	2.68107e-05	0.000390531
15264758	XM_003480769	LOC100738259	olfactory receptor-like protein OLF4-like	100738259	2.16399	1.71322e-05	0.000292667
15312244	XM_003482269	LOC100738322	olfactory receptor 11H4-like	100738322	2.37939	6.65625e-06	0.000163606
15259518	XM_005661659	LOC100738540	F-box/LRR-repeat protein 21-like	100738540	2.2604	3.63273e-06	0.000115448
15284502	XR_303065	LOC100738562	uncharacterized LOC100738562	100738562	2.58849	1.4089e-07	3.17036e-05
15271520	XM_005662562	LOC100738721	neurexin-1-like	100738721	1.54031	1.36946e-05	0.000253251
15230885	XM_003483443	LOC100738779	trichoplein keratin filament-binding protein-like	100738779	2.97177	5.73792e-06	0.000150176
15278723	XM_003481381	LOC100739123	RNA-binding Raly-like protein-like	100739123	1.89624	2.98454e-06	0.00010415
15260161	XM_003480959	LOC100739370	olfactory receptor 8K3-like	100739370	2.25081	6.46445e-06	0.000161114
15197022	XM_005660068	LOC100739402	kelch-like protein 9-like	100739402	2.26467	2.29327e-07	3.87028e-05
15276718	XM_005662616	LOC100739422	cytochrome P450 1B1-like	100739422	1.53835	3.16246e-06	0.000107081
15300746	AK345619	LOC100739490	uncharacterized LOC100739490	100739490	1.66022	0.000602533	0.00357665
15260164	XM_003480960	LOC100739499	olfactory receptor 8K3-like	100739499	2.61939	4.89893e-07	4.78106e-05
15189959	XM_003480562	LOC100739563	olfactory receptor 13D1-like	100739563	2.01956	9.08027e-05	0.000914504
15228725	XM_003483563	LOC100739572	ventral anterior homeobox 1-like	100739572	2.33757	7.90669e-05	0.000830414
15212484	XM_003483046	LOC100739605	mediator of RNA polymerase II transcription subunit 13-like	100739605	1.76803	1.60226e-05	0.000280067
15204989	XR_306145	LOC100739796	NHL repeat-containing protein 3-like	100739796	1.95129	5.43691e-06	0.000145607
15211725	AAB40154	LOC396709	retinoic acid receptor alpha	396709	-1.66124	5.58887e-06	0.000147856
15315594	AAZ81949	LOC654299	transcription enhancer factor 5	654299	2.68948	8.24511e-06	0.000187039
15315584	AAZ81949	LOC654299	transcription enhancer factor 5	654299	1.51038	0.000110304	0.00104437
15243244	AAV48970	LOC733646	lysosomal 9kDa H+ transporting ATPase V0 subunit e	733646	1.98738	6.92926e-06	0.000168097
15300356	ABF72038	LOC733653	crystallin, zeta (quinone reductase)	733653	3.72643	3.45563e-07	4.2817e-05
15306960	AB251343	LOC780413	N-acetylglucosaminyltransferase I.2	780413	1.92239	2.54895e-07	3.98253e-05
15263486	AK232538	LONP1	lon peptidase 1, mitochondrial	100511917	2.48952	3.5179e-07	4.30438e-05
15249446	ACA51852	LPIN3	lipin 3	100170771	-1.5684	3.5765e-05	0.000467716
15282029	AK343398	LPPR5	lipid phosphate phosphatase-related protein type 5	100514836	1.73715	2.37779e-05	0.000362538
15309596	XM_001928770	LRFN2	leucine rich repeat and fibronectin type III domain containing 2	100153249	2.41659	7.99288e-06	0.000183658
15281547	AK389655	LRIG2	leucine-rich repeats and immunoglobulin-like domains 2	100154795	-1.66824	6.38862e-06	0.000159732
15235093	XM_003359422	LRP1B	low density lipoprotein receptor-related protein 1B	100624047	1.91593	8.47756e-05	0.000871208
15300678	ACA81681	LRP8	low density lipoprotein receptor-related protein 8, apolipoprotein e receptor	100187577	1.97467	9.59943e-05	0.000948173
15188628	XM_001928301	LRRC19	leucine rich repeat containing 19	100157858	2.04779	6.95929e-07	5.39201e-05
15310071	XM_003482193	LRRC73	leucine rich repeat containing 73	100736626	1.81277	0.000194948	0.00156171
15286875	XM_005663704	LRRC8B	leucine rich repeat containing 8 family, member B	100155627	4.33807	4.06916e-05	0.000510981
15283841	AB081454	LY96	lymphocyte antigen 96	100125555	2.44645	0.000650681	0.00379232
15199867	AK232585	LYPLAL1	lysophospholipase-like 1	100515402	2.61674	0.000104947	0.0010069
15200821	XM_003130701	LYZL1	lysozyme-like 1	100517051	2.12404	4.19697e-07	4.58373e-05
15219425	XM_003132131	LYZL4	lysozyme-like 4	100522642	1.82847	4.5157e-05	0.000551834
15254360	ADU52988	MACROD1	MACRO domain containing 1	100522538	1.83363	3.55296e-06	0.000114988
15277588	XM_003125444	MAF1	MAF1 homolog (S. cerevisiae)	100526048	-1.54824	1.076e-05	0.000216738
15300700	AK399749	MAGOH	mago-nashi homolog, proliferation-associated (Drosophila)	100519318	2.34376	3.83841e-06	0.000119657
15289327	XM_003126476	MAGOHB	mago-nashi homolog B (Drosophila)	100518306	1.78495	9.37905e-06	0.000201331
15195906	AK239172	MALT1	mucosa associated lymphoid tissue lymphoma translocation gene 1	100153830	-1.63168	0.000453866	0.00291801
15264335	AK239666	MAN2B1	mannosidase, alpha, class 2B, member 1	100518647	2.05061	1.79542e-07	3.37722e-05
15321615	XM_003129293	MANBA	mannosidase, beta A, lysosomal	100524326	2.22791	1.30105e-05	0.000243272
15232168	XM_005670971	MAP10	microtubule-associated protein 10	100515801	1.80824	7.5206e-06	0.000178245
15318346	XM_001925646	MAP3K9	mitogen-activated protein kinase kinase kinase 9	100155753	2.57679	3.70095e-08	2.66228e-05
15309318	AK230875	MAPK14	mitogen-activated protein kinase 14	100156630	1.57006	0.000631662	0.00371464
15283354	AK234298	MATN2	matrilin 2	100155607	1.95242	0.000101751	0.000989136
15234657	AK348270	MCMBP	minichromosome maintenance complex binding protein	100155791	1.5741	2.14768e-05	0.000338669
15315999	AK234045	MEA1	male-enhanced antigen 1	100126291	1.74056	4.89148e-06	0.000136411
15209532	AK344929	MED11	mediator complex subunit 11	100513494	1.81094	4.95234e-05	0.000586876
15217105	XM_005669928	MED12L	mediator complex subunit 12-like	100524586	1.69836	3.79764e-06	0.000118575
15199337	AAS76547	MED27	mediator complex subunit 27	414430	1.64516	0.00208295	0.00890736
15205114	AK235167	MED4	mediator complex subunit 4	100520327	1.67601	2.82494e-05	0.000403236
15266044	A4UTP7	MEF2C	myocyte enhancer factor 2C	733590	2.12542	2.26195e-05	0.000350058
15198633	XM_005660387	MEGF9	multiple EGF-like-domains 9	100157028	2.25037	1.09439e-07	2.85665e-05
15195419	AK348535	MEIS2	Meis homeobox 2	100512756	1.84819	7.42971e-07	5.39201e-05
15276874	AK343321	MEMO1	mediator of cell motility 1	100513790	1.87494	0.00204759	0.00879726
15294298	AK231231	MICAL3	microtubule associated monoxygenase, calponin and LIM domain containing 3	100157721	2.0039	2.58147e-05	0.000382445
15227398	XM_001927672	MINPP1	multiple inositol-polyphosphate phosphatase 1	100152243	-1.86126	4.13963e-05	0.000516846
15229738	NR_031540	MIR124A-2	microRNA mir-124a-2	100170414	1.91004	0.000136445	0.00121356
15313716	NR_038562	MIR127	microRNA mir-127	100498735	2.0426	3.55439e-06	0.000114988
15234144	NR_035394	MIR1307	microRNA mir-1307	100498737	2.12818	9.46884e-06	0.00020171
15260073	NR_038529	MIR143	microRNA mir-143	100498761	1.95423	6.85045e-05	0.000746307
15243401	NR_038590	MIR146A	microRNA mir-146a	100526391	1.59319	1.69529e-05	0.000290365
15222772	NR_038583	MIR155	microRNA mir-155	100526376	1.94691	0.000143611	0.00125177
15203844	NR_035364	MIR15A	microRNA mir-15a	100316595	-1.66171	7.13932e-05	0.000768792
15202312	NR_038539	MIR23B	microRNA mir-23b	100498785	1.78764	1.93483e-05	0.000314864
15252343	NR_038573	MIR335	microRNA mir-335	100498749	1.65656	6.82037e-06	0.000166073
15260087	NR_038523	MIR378-1	microRNA mir-378-1	100498703	-1.75929	0.00110101	0.00557394
15209099	NR_038530	MIR423	microRNA mir-423	100498709	1.86518	0.000308107	0.00217834
15250582	NR_038585	MIR490	microRNA mir-490	100526382	2.29223	4.13573e-07	4.58373e-05
15285100	NR_035363	MIR9-1	microRNA mir-9-1	100170406	-1.5288	1.51035e-05	0.000268547
15266042	NR_038511	MIR9-2	microRNA mir-9-2	100316610	1.67404	0.000100508	0.00098128
15220713	AAS90949	MITF	microphthalmia-associated transcription factor	414902	1.70134	1.94899e-06	8.41514e-05
15211534	AK235335	MLX	MLX, MAX dimerization protein	100519270	1.8519	5.28551e-05	0.000615187
15271445	AAD38324	MMP14	matrix metallopeptidase 14 (membrane-inserted)	397471	1.57111	0.000500295	0.00313488
15237154	AAX68443	MOBKL3	MOB family member 4, phocein	613127	2.44136	1.37629e-05	0.000253562
15313546	AK349120	MOK	MOK protein kinase	100520316	2.151	3.4199e-05	0.000454524
15188870	XM_005660103	MPDZ	multiple PDZ domain protein	100153161	2.20652	1.39284e-06	7.27139e-05
15223967	XM_005670595	MPHOSPH9	M-phase phosphoprotein 9	100522574	2.11404	6.68146e-06	0.000163606
15317041	AK231085	MPI	mannose phosphate isomerase	100154551	1.92944	1.4794e-06	7.51334e-05
15278101	AY610180	MRPL13	mitochondrial ribosomal protein L13	100153348	1.96459	1.79046e-05	0.00030165
15316025	AK236491	MRPL2	mitochondrial ribosomal protein L2	100151914	3.03398	7.05695e-06	0.00017056
15210490	XM_003131188	MRPL38	mitochondrial ribosomal protein L38	100520633	-1.93716	0.000126621	0.00114959
15225729	AK345084	MRPL40	mitochondrial ribosomal protein L40	100155568	2.15048	0.000334334	0.00231526
15237854	AK234982	MRPL44	mitochondrial ribosomal protein L44	100153145	1.50231	2.8574e-05	0.000405651
15314685	AGA83245	MRPS18B	mitochondrial ribosomal protein S18B	100144465	2.23688	4.07494e-07	4.55858e-05
15216941	AK232628	MRPS22	mitochondrial ribosomal protein S22	100158122	1.80461	0.000203705	0.00161325
15205015	AK236064	MRPS31	mitochondrial ribosomal protein S31	100153860	1.97866	2.07978e-06	8.73733e-05
15293360	AK235252	MRPS35	mitochondrial ribosomal protein S35	100514049	2.3773	6.09115e-08	2.66228e-05
15261726	AK344539	MS4A6A	membrane-spanning 4-domains, subfamily A, member 6A	100524972	1.55198	0.00040192	0.00266319
15322180	XM_005666512	MSANTD1	Myb/SANT-like DNA-binding domain containing 1	100518261	1.56575	0.000691306	0.00397011
15240515	AAB86690	MSTN	myostatin	399534	1.95425	7.76803e-05	0.000818927
15276640	AK344683	MTA3	metastasis associated 1 family, member 3	100514455	2.13963	5.87012e-06	0.00015201
15278501	AK347886	MTERFD1	MTERF domain containing 1	100152384	1.50116	0.000135496	0.00120792
15216315	AK351048	MTMR14	myotubularin related protein 14	100157480	1.60602	8.66107e-05	0.000884495
15324323	AAO61497	MTTP	microsomal triglyceride transfer protein	397381	2.06426	0.000243853	0.00184143
15222197	ABY53612	MUC20	mucin 20, cell surface associated	100134954	2.42613	2.61469e-08	2.44479e-05
15247177	AK235241	MYBL2	v-myb myeloblastosis viral oncogene homolog (avian)-like 2	100157175	1.84522	7.07327e-05	0.000764026
15192164	XM_003480226	MYCT1	myc target 1	100515064	1.62273	0.000324952	0.0022631
15238376	XM_003359706	MYEOV2	myeloma overexpressed 2	100624870	2.15981	1.45785e-05	0.000261839
15219566	AEE81759	MYL3	myosin, light chain 3, alkali; ventricular, skeletal, slow	100515755	1.84494	1.29899e-05	0.00024312
15211157	XM_003131306	MYL4	myosin, light chain 4, alkali; atrial, embryonic	100516998	1.80856	5.85721e-07	5.02923e-05
15292494	AAD02326	MYL6	myosin, light chain 6, alkali, smooth muscle and non-muscle	396807	1.6301	0.00144505	0.0068004
15313910	XM_005665530	MYLK4	myosin light chain kinase family, member 4	100157526	-1.66316	0.00219928	0.00926916
15268710	AAV28622	MYLPF	myosin light chain, phosphorylatable, fast skeletal muscle	474162	-1.71488	0.000630543	0.00370918
15230957	XM_003132933	MYO1H	myosin IH	100523027	2.21031	1.99908e-08	2.44479e-05
15259554	AAZ82037	MYOT	myotilin	100101550	1.56504	1.32487e-05	0.000246548
15226780	AAY78933	MYOZ1	myozenin 1	574060	2.33436	2.05825e-06	8.70289e-05
15219354	ACR48191	MYRIP	myosin VIIA and Rab interacting protein	100156583	-1.83559	0.000543493	0.00331773
15207999	ADC38886	MYST2	K(lysine) acetyltransferase 7	100337667	2.41049	7.03968e-07	5.39201e-05
15265562	XM_003123673	N4BP3	NEDD4 binding protein 3	100511119	1.70694	0.000155205	0.00132568
15182271	NA	NA	NA	NA	3.42885	3.39916e-09	2.44479e-05
15181751	NA	NA	NA	NA	2.79826	2.40499e-08	2.44479e-05
15215191	NA	NA	NA	NA	3.06374	2.45421e-08	2.44479e-05
15222762	NA	NA	NA	NA	2.9433	2.79989e-08	2.49152e-05
15276772	NA	NA	NA	NA	2.34344	3.61078e-08	2.66228e-05
15279735	NA	NA	NA	NA	2.40401	4.52974e-08	2.66228e-05
15221497	NA	NA	NA	NA	2.87913	4.5716e-08	2.66228e-05
15260314	NA	NA	NA	NA	2.34157	4.65084e-08	2.66228e-05
15199875	NA	NA	NA	NA	2.48133	4.72778e-08	2.66228e-05
15181181	NA	NA	NA	NA	2.67857	4.85095e-08	2.66228e-05
15203335	NA	NA	NA	NA	2.65329	4.85931e-08	2.66228e-05
15200132	NA	NA	NA	NA	2.18419	5.49066e-08	2.66228e-05
15222315	NA	NA	NA	NA	2.42951	6.23086e-08	2.66228e-05
15280658	NA	NA	NA	NA	2.05891	6.43155e-08	2.66228e-05
15223933	NA	NA	NA	NA	2.25917	6.88741e-08	2.66228e-05
15247028	NA	NA	NA	NA	2.20075	7.18957e-08	2.66228e-05
15318101	NA	NA	NA	NA	2.71742	7.32416e-08	2.66228e-05
15231484	NA	NA	NA	NA	2.58591	7.44367e-08	2.66228e-05
15255701	NA	NA	NA	NA	2.43032	7.47167e-08	2.66228e-05
15270278	NA	NA	NA	NA	2.47428	7.85517e-08	2.66228e-05
15193885	NA	NA	NA	NA	2.65526	7.87664e-08	2.66228e-05
15284463	NA	NA	NA	NA	2.52076	8.32447e-08	2.66228e-05
15254746	NA	NA	NA	NA	3.01653	8.5071e-08	2.66228e-05
15316614	NA	NA	NA	NA	3.02551	8.56739e-08	2.66228e-05
15183069	NA	NA	NA	NA	2.37982	9.00743e-08	2.70175e-05
15180773	NA	NA	NA	NA	2.53735	1.03773e-07	2.85665e-05
15265515	NA	NA	NA	NA	2.33961	1.08817e-07	2.85665e-05
15187749	NA	NA	NA	NA	2.28814	1.25075e-07	3.09949e-05
15216093	NA	NA	NA	NA	2.20903	1.27288e-07	3.1149e-05
15204143	NA	NA	NA	NA	2.19716	1.3476e-07	3.13969e-05
15260546	NA	NA	NA	NA	1.93704	1.35011e-07	3.13969e-05
15293565	NA	NA	NA	NA	2.40744	1.35195e-07	3.13969e-05
15181517	NA	NA	NA	NA	2.3668	1.37109e-07	3.13969e-05
15276716	NA	NA	NA	NA	2.48944	1.456e-07	3.2391e-05
15182227	NA	NA	NA	NA	2.52991	1.51338e-07	3.26813e-05
15254748	NA	NA	NA	NA	2.57783	1.52654e-07	3.26813e-05
15298994	NA	NA	NA	NA	2.67718	1.53109e-07	3.26813e-05
15192898	NA	NA	NA	NA	2.30948	1.55172e-07	3.26813e-05
15195558	NA	NA	NA	NA	2.40119	1.60927e-07	3.31629e-05
15322296	NA	NA	NA	NA	2.33579	1.74176e-07	3.37722e-05
15254698	NA	NA	NA	NA	2.48297	1.74768e-07	3.37722e-05
15181381	NA	NA	NA	NA	2.15212	1.76193e-07	3.37722e-05
15246233	NA	NA	NA	NA	1.89354	1.89592e-07	3.37722e-05
15181827	NA	NA	NA	NA	1.89415	2.09407e-07	3.66032e-05
15275920	NA	NA	NA	NA	2.03802	2.13086e-07	3.69167e-05
15204023	NA	NA	NA	NA	2.53221	2.17134e-07	3.7288e-05
15247095	NA	NA	NA	NA	2.3041	2.45055e-07	3.98253e-05
15181351	NA	NA	NA	NA	2.28987	2.46462e-07	3.98253e-05
15254100	NA	NA	NA	NA	2.61368	2.54263e-07	3.98253e-05
15218413	NA	NA	NA	NA	2.02273	2.57347e-07	3.98253e-05
15250991	NA	NA	NA	NA	1.99348	2.58355e-07	3.98253e-05
15189447	NA	NA	NA	NA	2.30659	2.60512e-07	3.98441e-05
15259714	NA	NA	NA	NA	2.19388	2.98653e-07	4.2817e-05
15269913	NA	NA	NA	NA	2.14232	3.00499e-07	4.2817e-05
15202440	NA	NA	NA	NA	2.11141	3.1153e-07	4.2817e-05
15207473	NA	NA	NA	NA	2.64333	3.1462e-07	4.2817e-05
15221592	NA	NA	NA	NA	2.28007	3.16727e-07	4.2817e-05
15227317	NA	NA	NA	NA	2.28968	3.17573e-07	4.2817e-05
15222918	NA	NA	NA	NA	2.42144	3.1823e-07	4.2817e-05
15187824	NA	NA	NA	NA	2.08366	3.18325e-07	4.2817e-05
15235905	NA	NA	NA	NA	1.89784	3.19673e-07	4.2817e-05
15182393	NA	NA	NA	NA	2.16398	3.26094e-07	4.2817e-05
15267851	NA	NA	NA	NA	3.37266	3.392e-07	4.2817e-05
15272858	NA	NA	NA	NA	3.37266	3.392e-07	4.2817e-05
15180303	NA	NA	NA	NA	2.79153	3.39563e-07	4.2817e-05
15276701	NA	NA	NA	NA	2.77274	3.42905e-07	4.2817e-05
15259717	NA	NA	NA	NA	2.64601	3.45374e-07	4.2817e-05
15182247	NA	NA	NA	NA	2.39964	3.65085e-07	4.38108e-05
15287257	NA	NA	NA	NA	2.15571	3.65242e-07	4.38108e-05
15322433	NA	NA	NA	NA	2.52514	3.71633e-07	4.40937e-05
15275492	NA	NA	NA	NA	2.07662	3.79758e-07	4.45181e-05
15276800	NA	NA	NA	NA	1.95569	3.94135e-07	4.53411e-05
15275902	NA	NA	NA	NA	2.5124	3.97093e-07	4.53411e-05
15290286	NA	NA	NA	NA	2.01365	4.03081e-07	4.5475e-05
15266578	NA	NA	NA	NA	2.34021	4.04181e-07	4.5475e-05
15222041	NA	NA	NA	NA	2.19165	4.15254e-07	4.58373e-05
15283009	NA	NA	NA	NA	2.2058	4.21449e-07	4.58373e-05
15307621	NA	NA	NA	NA	1.99281	4.34989e-07	4.65343e-05
15180269	NA	NA	NA	NA	3.09641	4.53344e-07	4.70223e-05
15180273	NA	NA	NA	NA	3.09641	4.53344e-07	4.70223e-05
15255355	NA	NA	NA	NA	-2.16137	4.84587e-07	4.78106e-05
15181347	NA	NA	NA	NA	3.48333	4.86512e-07	4.78106e-05
15205309	NA	NA	NA	NA	2.0862	4.90566e-07	4.78106e-05
15294999	NA	NA	NA	NA	2.59727	4.91561e-07	4.78106e-05
15215702	NA	NA	NA	NA	2.43147	4.94359e-07	4.78106e-05
15181611	NA	NA	NA	NA	1.94586	4.98791e-07	4.78106e-05
15228990	NA	NA	NA	NA	1.91357	5.05532e-07	4.78106e-05
15254048	NA	NA	NA	NA	2.4984	5.13748e-07	4.83541e-05
15188698	NA	NA	NA	NA	2.84245	5.39942e-07	4.94496e-05
15180977	NA	NA	NA	NA	2.1249	5.41742e-07	4.94496e-05
15298176	NA	NA	NA	NA	2.91795	5.47127e-07	4.94496e-05
15180599	NA	NA	NA	NA	2.92316	5.49533e-07	4.94496e-05
15216982	NA	NA	NA	NA	3.19894	5.49647e-07	4.94496e-05
15264186	NA	NA	NA	NA	2.94545	5.52172e-07	4.94496e-05
15208373	NA	NA	NA	NA	2.41948	5.53172e-07	4.94496e-05
15323598	NA	NA	NA	NA	2.67976	5.68159e-07	5.01029e-05
15306556	NA	NA	NA	NA	2.48351	5.74413e-07	5.02076e-05
15199992	NA	NA	NA	NA	2.07835	5.82635e-07	5.02478e-05
15183033	NA	NA	NA	NA	1.98241	5.92084e-07	5.03966e-05
15181405	NA	NA	NA	NA	2.41019	6.37938e-07	5.2505e-05
15217311	NA	NA	NA	NA	1.96238	6.40992e-07	5.2505e-05
15297581	NA	NA	NA	NA	1.98854	6.56894e-07	5.31406e-05
15216950	NA	NA	NA	NA	2.63157	6.67502e-07	5.36513e-05
15259632	NA	NA	NA	NA	2.89944	6.83009e-07	5.39164e-05
15276578	NA	NA	NA	NA	2.34061	7.05876e-07	5.39201e-05
15182195	NA	NA	NA	NA	2.13801	7.09927e-07	5.39201e-05
15265767	NA	NA	NA	NA	-1.94736	7.14822e-07	5.39201e-05
15312230	NA	NA	NA	NA	2.6205	7.20643e-07	5.39201e-05
15306510	NA	NA	NA	NA	2.01534	7.29676e-07	5.39201e-05
15182483	NA	NA	NA	NA	2.822	7.30807e-07	5.39201e-05
15204005	NA	NA	NA	NA	2.06773	7.39569e-07	5.39201e-05
15184942	NA	NA	NA	NA	-3.44444	7.51957e-07	5.43213e-05
15180173	NA	NA	NA	NA	2.78517	7.83196e-07	5.54138e-05
15208088	NA	NA	NA	NA	2.51838	7.87459e-07	5.54138e-05
15304660	NA	NA	NA	NA	2.0161	7.88568e-07	5.54138e-05
15326472	NA	NA	NA	NA	-2.15924	7.91723e-07	5.54138e-05
15321601	NA	NA	NA	NA	2.30699	8.05062e-07	5.54138e-05
15315282	NA	NA	NA	NA	1.90904	8.05349e-07	5.54138e-05
15287561	NA	NA	NA	NA	1.8198	8.06709e-07	5.54138e-05
15180343	NA	NA	NA	NA	2.38728	8.3394e-07	5.68852e-05
15269908	NA	NA	NA	NA	2.00452	8.86863e-07	5.93968e-05
15209726	NA	NA	NA	NA	2.21534	8.91999e-07	5.93968e-05
15274005	NA	NA	NA	NA	2.62944	8.97578e-07	5.95657e-05
15180237	NA	NA	NA	NA	2.81505	9.02048e-07	5.96601e-05
15182209	NA	NA	NA	NA	2.18796	9.06706e-07	5.97663e-05
15269392	NA	NA	NA	NA	2.04748	9.11815e-07	5.99012e-05
15181313	NA	NA	NA	NA	-2.40474	9.16014e-07	5.99012e-05
15220818	NA	NA	NA	NA	1.95577	9.17932e-07	5.99012e-05
15287585	NA	NA	NA	NA	2.39986	9.24221e-07	5.99122e-05
15181097	NA	NA	NA	NA	2.5975	9.37055e-07	6.03445e-05
15267711	NA	NA	NA	NA	1.99859	9.41618e-07	6.04395e-05
15254095	NA	NA	NA	NA	2.26914	9.60918e-07	6.10775e-05
15268933	NA	NA	NA	NA	2.23995	9.75434e-07	6.17996e-05
15195266	NA	NA	NA	NA	1.88904	1.00026e-06	6.2011e-05
15222609	NA	NA	NA	NA	2.02602	1.00052e-06	6.2011e-05
15313987	NA	NA	NA	NA	1.96714	1.01634e-06	6.25691e-05
15250861	NA	NA	NA	NA	1.86705	1.02391e-06	6.28373e-05
15322285	NA	NA	NA	NA	2.25357	1.03016e-06	6.30235e-05
15185770	NA	NA	NA	NA	2.2439	1.03976e-06	6.32154e-05
15319684	NA	NA	NA	NA	1.86496	1.07973e-06	6.43424e-05
15217353	NA	NA	NA	NA	1.55112	1.0813e-06	6.43424e-05
15208017	NA	NA	NA	NA	1.84343	1.09789e-06	6.46361e-05
15259374	NA	NA	NA	NA	2.73219	1.09944e-06	6.46361e-05
15180515	NA	NA	NA	NA	2.31095	1.1077e-06	6.49132e-05
15279715	NA	NA	NA	NA	1.87353	1.11412e-06	6.49132e-05
15226206	NA	NA	NA	NA	2.3276	1.15395e-06	6.64437e-05
15234153	NA	NA	NA	NA	1.67733	1.16532e-06	6.69019e-05
15181235	NA	NA	NA	NA	2.1416	1.17109e-06	6.70365e-05
15246574	NA	NA	NA	NA	1.90805	1.1753e-06	6.70811e-05
15209480	NA	NA	NA	NA	3.18511	1.20175e-06	6.72542e-05
15263026	NA	NA	NA	NA	2.20383	1.20925e-06	6.72542e-05
15254942	NA	NA	NA	NA	1.94164	1.21998e-06	6.74679e-05
15276900	NA	NA	NA	NA	1.77375	1.24527e-06	6.85504e-05
15311081	NA	NA	NA	NA	2.05458	1.2467e-06	6.85504e-05
15316608	NA	NA	NA	NA	2.42933	1.2516e-06	6.85504e-05
15244644	NA	NA	NA	NA	2.88672	1.25357e-06	6.85504e-05
15254084	NA	NA	NA	NA	2.15697	1.27802e-06	6.91326e-05
15210189	NA	NA	NA	NA	1.9003	1.28045e-06	6.91326e-05
15205679	NA	NA	NA	NA	1.983	1.29101e-06	6.91326e-05
15266008	NA	NA	NA	NA	2.22863	1.29246e-06	6.91326e-05
15182771	NA	NA	NA	NA	2.15935	1.29725e-06	6.91997e-05
15196060	NA	NA	NA	NA	2.09672	1.33275e-06	7.09004e-05
15234807	NA	NA	NA	NA	2.04408	1.35261e-06	7.15677e-05
15265519	NA	NA	NA	NA	2.2931	1.36887e-06	7.19952e-05
15196326	NA	NA	NA	NA	1.54854	1.37437e-06	7.19952e-05
15212443	NA	NA	NA	NA	1.97121	1.43138e-06	7.37425e-05
15222578	NA	NA	NA	NA	2.08783	1.47786e-06	7.51334e-05
15260424	NA	NA	NA	NA	-2.28787	1.48141e-06	7.51334e-05
15182439	NA	NA	NA	NA	2.54011	1.49635e-06	7.55e-05
15224810	NA	NA	NA	NA	2.17316	1.50754e-06	7.56897e-05
15222774	NA	NA	NA	NA	2.15051	1.50784e-06	7.56897e-05
15220601	NA	NA	NA	NA	2.589	1.51702e-06	7.59555e-05
15251362	NA	NA	NA	NA	2.75224	1.53317e-06	7.63739e-05
15180687	NA	NA	NA	NA	2.19218	1.55999e-06	7.71286e-05
15209183	NA	NA	NA	NA	2.25044	1.56381e-06	7.71286e-05
15190327	NA	NA	NA	NA	2.59293	1.58578e-06	7.74184e-05
15210761	NA	NA	NA	NA	3.39879	1.64488e-06	7.93149e-05
15244646	NA	NA	NA	NA	2.84	1.65142e-06	7.94133e-05
15182373	NA	NA	NA	NA	2.02322	1.65503e-06	7.94133e-05
15203395	NA	NA	NA	NA	1.93547	1.66406e-06	7.94246e-05
15182447	NA	NA	NA	NA	1.93755	1.67643e-06	7.96587e-05
15296733	NA	NA	NA	NA	2.07704	1.73341e-06	8.02247e-05
15181753	NA	NA	NA	NA	1.68977	1.78659e-06	8.19829e-05
15213236	NA	NA	NA	NA	1.7662	1.79031e-06	8.19829e-05
15182701	NA	NA	NA	NA	2.69484	1.79678e-06	8.19943e-05
15198615	NA	NA	NA	NA	2.15359	1.8018e-06	8.2032e-05
15261856	NA	NA	NA	NA	2.07568	1.82378e-06	8.28401e-05
15180847	NA	NA	NA	NA	1.85954	1.84193e-06	8.30864e-05
15182883	NA	NA	NA	NA	1.85954	1.84193e-06	8.30864e-05
15181117	NA	NA	NA	NA	2.17737	1.85027e-06	8.32705e-05
15196000	NA	NA	NA	NA	2.15677	1.85729e-06	8.33948e-05
15180513	NA	NA	NA	NA	1.83948	1.87452e-06	8.37841e-05
15182925	NA	NA	NA	NA	2.45226	1.91464e-06	8.40426e-05
15209227	NA	NA	NA	NA	2.46342	1.94768e-06	8.41514e-05
15323571	NA	NA	NA	NA	1.98263	1.95521e-06	8.41514e-05
15180849	NA	NA	NA	NA	2.28255	1.98469e-06	8.46437e-05
15183300	NA	NA	NA	NA	1.60402	2.00719e-06	8.52382e-05
15182687	NA	NA	NA	NA	2.35273	2.06818e-06	8.72314e-05
15232522	NA	NA	NA	NA	-1.57732	2.09456e-06	8.75534e-05
15293074	NA	NA	NA	NA	1.81476	2.09749e-06	8.75534e-05
15298172	NA	NA	NA	NA	1.99065	2.10485e-06	8.76736e-05
15230468	NA	NA	NA	NA	2.55059	2.12323e-06	8.82517e-05
15181179	NA	NA	NA	NA	1.88172	2.14377e-06	8.84504e-05
15228741	NA	NA	NA	NA	2.86801	2.15146e-06	8.84504e-05
15244629	NA	NA	NA	NA	1.92669	2.15512e-06	8.84504e-05
15307955	NA	NA	NA	NA	1.98635	2.16001e-06	8.84653e-05
15182359	NA	NA	NA	NA	2.0672	2.16984e-06	8.86827e-05
15202264	NA	NA	NA	NA	1.54855	2.18798e-06	8.90445e-05
15226762	NA	NA	NA	NA	1.59243	2.1951e-06	8.90445e-05
15204373	NA	NA	NA	NA	1.73844	2.19689e-06	8.90445e-05
15266848	NA	NA	NA	NA	1.56997	2.22968e-06	8.92648e-05
15278178	NA	NA	NA	NA	1.66182	2.25146e-06	8.97164e-05
15307957	NA	NA	NA	NA	1.97	2.25287e-06	8.97164e-05
15182395	NA	NA	NA	NA	-3.47744	2.26169e-06	8.97164e-05
15180561	NA	NA	NA	NA	2.38294	2.28107e-06	9.00332e-05
15223760	NA	NA	NA	NA	1.70199	2.29747e-06	9.01352e-05
15181675	NA	NA	NA	NA	2.4859	2.30664e-06	9.03142e-05
15203894	NA	NA	NA	NA	1.61292	2.34986e-06	9.1276e-05
15238287	NA	NA	NA	NA	2.28809	2.3749e-06	9.14832e-05
15199619	NA	NA	NA	NA	1.79823	2.38321e-06	9.14832e-05
15211892	NA	NA	NA	NA	2.47612	2.38635e-06	9.14832e-05
15182585	NA	NA	NA	NA	2.0878	2.3879e-06	9.14832e-05
15180989	NA	NA	NA	NA	2.32751	2.40158e-06	9.18277e-05
15232715	NA	NA	NA	NA	1.8003	2.44902e-06	9.29156e-05
15233802	NA	NA	NA	NA	2.27013	2.47514e-06	9.3725e-05
15182177	NA	NA	NA	NA	1.93157	2.49079e-06	9.39156e-05
15181217	NA	NA	NA	NA	1.94939	2.49457e-06	9.39156e-05
15321460	NA	NA	NA	NA	2.0305	2.50176e-06	9.40058e-05
15231103	NA	NA	NA	NA	2.37336	2.51218e-06	9.40361e-05
15221783	NA	NA	NA	NA	2.92809	2.5201e-06	9.41525e-05
15260025	NA	NA	NA	NA	2.26102	2.55007e-06	9.45358e-05
15207469	NA	NA	NA	NA	2.11445	2.5563e-06	9.45358e-05
15297835	NA	NA	NA	NA	2.14038	2.55868e-06	9.45358e-05
15231320	NA	NA	NA	NA	2.20758	2.5629e-06	9.45358e-05
15181531	NA	NA	NA	NA	1.85094	2.56416e-06	9.45358e-05
15182897	NA	NA	NA	NA	1.86072	2.57913e-06	9.47309e-05
15202267	NA	NA	NA	NA	2.28785	2.5921e-06	9.49899e-05
15238469	NA	NA	NA	NA	2.11891	2.63942e-06	9.62852e-05
15208018	NA	NA	NA	NA	2.27095	2.68107e-06	9.70191e-05
15191794	NA	NA	NA	NA	1.53238	2.69299e-06	9.72705e-05
15180075	NA	NA	NA	NA	1.74528	2.70805e-06	9.76344e-05
15182281	NA	NA	NA	NA	1.94889	2.73891e-06	9.85654e-05
15293092	NA	NA	NA	NA	2.05952	2.77508e-06	9.95015e-05
15274177	NA	NA	NA	NA	2.12744	2.80242e-06	0.000100298
15205261	NA	NA	NA	NA	2.27851	2.8298e-06	0.000100687
15288099	NA	NA	NA	NA	1.99401	2.86326e-06	0.00010135
15180917	NA	NA	NA	NA	1.97003	2.91593e-06	0.000102487
15278334	NA	NA	NA	NA	1.81847	3.0155e-06	0.000104857
15228982	NA	NA	NA	NA	2.06962	3.08089e-06	0.000105935
15180539	NA	NA	NA	NA	2.68429	3.0855e-06	0.000105935
15180367	NA	NA	NA	NA	2.34885	3.10535e-06	0.000106282
15295563	NA	NA	NA	NA	1.83972	3.15637e-06	0.000107081
15278708	NA	NA	NA	NA	2.86597	3.20825e-06	0.000107917
15180123	NA	NA	NA	NA	2.52849	3.24471e-06	0.00010862
15181121	NA	NA	NA	NA	1.79321	3.34959e-06	0.000111333
15216712	NA	NA	NA	NA	2.31142	3.35889e-06	0.000111453
15320705	NA	NA	NA	NA	2.1287	3.36482e-06	0.00011146
15223292	NA	NA	NA	NA	1.88302	3.39728e-06	0.000112346
15192473	NA	NA	NA	NA	1.93426	3.4263e-06	0.000113098
15288078	NA	NA	NA	NA	1.69246	3.43158e-06	0.000113098
15313856	NA	NA	NA	NA	2.15708	3.45229e-06	0.000113589
15274915	NA	NA	NA	NA	1.68809	3.4743e-06	0.00011374
15180589	NA	NA	NA	NA	2.31135	3.50117e-06	0.000114428
15211890	NA	NA	NA	NA	1.68518	3.53371e-06	0.000114725
15225473	NA	NA	NA	NA	2.07931	3.57443e-06	0.000115093
15181163	NA	NA	NA	NA	2.08293	3.60355e-06	0.000115346
15227649	NA	NA	NA	NA	2.20447	3.62386e-06	0.000115448
15199873	NA	NA	NA	NA	1.83952	3.63174e-06	0.000115448
15184736	NA	NA	NA	NA	1.76991	3.63854e-06	0.000115448
15180139	NA	NA	NA	NA	2.59241	3.7393e-06	0.000117881
15308179	NA	NA	NA	NA	1.67811	3.75032e-06	0.000117943
15205707	NA	NA	NA	NA	-1.55308	3.77473e-06	0.000118237
15275506	NA	NA	NA	NA	1.80475	3.79677e-06	0.000118575
15251277	NA	NA	NA	NA	1.96036	3.89229e-06	0.000121144
15222182	NA	NA	NA	NA	1.72095	3.92166e-06	0.000121864
15224808	NA	NA	NA	NA	1.63853	4.00179e-06	0.000123569
15224974	NA	NA	NA	NA	2.486	4.02353e-06	0.000123689
15214728	NA	NA	NA	NA	2.11879	4.04494e-06	0.000123731
15313422	NA	NA	NA	NA	1.73463	4.07226e-06	0.000124372
15183053	NA	NA	NA	NA	2.20171	4.15908e-06	0.000125846
15181963	NA	NA	NA	NA	1.66639	4.19448e-06	0.000126331
15201794	NA	NA	NA	NA	2.04162	4.33075e-06	0.000128071
15293681	NA	NA	NA	NA	1.86815	4.35849e-06	0.000128503
15199957	NA	NA	NA	NA	1.97875	4.3788e-06	0.000128714
15238732	NA	NA	NA	NA	1.68831	4.38759e-06	0.000128779
15264522	NA	NA	NA	NA	2.58776	4.49973e-06	0.000130313
15305684	NA	NA	NA	NA	-2.22132	4.57413e-06	0.000131882
15275933	NA	NA	NA	NA	3.23684	4.58562e-06	0.000132019
15196078	NA	NA	NA	NA	2.70625	4.61307e-06	0.000132379
15182335	NA	NA	NA	NA	1.83187	4.61842e-06	0.000132379
15222156	NA	NA	NA	NA	2.15919	4.6444e-06	0.000132735
15232511	NA	NA	NA	NA	1.84344	4.66696e-06	0.000133137
15230461	NA	NA	NA	NA	-2.22182	4.67209e-06	0.000133137
15307993	NA	NA	NA	NA	1.66648	4.76115e-06	0.000134307
15235499	NA	NA	NA	NA	1.58071	4.77854e-06	0.000134603
15280692	NA	NA	NA	NA	1.95002	4.84846e-06	0.000135986
15197608	NA	NA	NA	NA	1.71466	4.8806e-06	0.000136411
15180545	NA	NA	NA	NA	2.30947	4.90131e-06	0.000136491
15183035	NA	NA	NA	NA	2.16429	4.92283e-06	0.000136675
15256597	NA	NA	NA	NA	1.79372	4.93136e-06	0.000136675
15263001	NA	NA	NA	NA	1.73321	4.93584e-06	0.000136675
15180161	NA	NA	NA	NA	2.01695	5.145e-06	0.000141267
15313704	NA	NA	NA	NA	2.20199	5.20111e-06	0.000142409
15263180	NA	NA	NA	NA	2.37734	5.22119e-06	0.000142597
15192563	NA	NA	NA	NA	2.06318	5.26552e-06	0.000142774
15313608	NA	NA	NA	NA	2.48752	5.38067e-06	0.000144322
15203147	NA	NA	NA	NA	2.02381	5.47061e-06	0.00014591
15181395	NA	NA	NA	NA	1.71285	5.63375e-06	0.000148641
15314696	NA	NA	NA	NA	2.19729	5.66207e-06	0.000149187
15315785	NA	NA	NA	NA	-2.55594	5.70414e-06	0.000149692
15245159	NA	NA	NA	NA	-1.56013	5.83905e-06	0.000151965
15269429	NA	NA	NA	NA	1.97226	5.86091e-06	0.00015201
15180581	NA	NA	NA	NA	2.09513	5.90633e-06	0.000152544
15278202	NA	NA	NA	NA	2.84662	5.96342e-06	0.000153461
15204360	NA	NA	NA	NA	2.78816	5.96535e-06	0.000153461
15189931	NA	NA	NA	NA	1.82988	6.01245e-06	0.000153963
15315514	NA	NA	NA	NA	1.75583	6.01674e-06	0.000153963
15222195	NA	NA	NA	NA	1.58455	6.02105e-06	0.000153963
15182675	NA	NA	NA	NA	2.62238	6.02418e-06	0.000153963
15297898	NA	NA	NA	NA	1.84078	6.12151e-06	0.000155812
15196785	NA	NA	NA	NA	1.72615	6.13057e-06	0.000155812
15181161	NA	NA	NA	NA	2.03494	6.13632e-06	0.000155812
15182379	NA	NA	NA	NA	2.48309	6.21111e-06	0.000157303
15267618	NA	NA	NA	NA	1.91009	6.27034e-06	0.000158379
15324532	NA	NA	NA	NA	1.8493	6.28025e-06	0.000158379
15190255	NA	NA	NA	NA	2.19735	6.34713e-06	0.000159509
15264302	NA	NA	NA	NA	2.41213	6.36059e-06	0.000159551
15274191	NA	NA	NA	NA	1.86461	6.3876e-06	0.000159732
15182605	NA	NA	NA	NA	1.72024	6.46861e-06	0.000161114
15322168	NA	NA	NA	NA	1.69452	6.52025e-06	0.000162194
15181407	NA	NA	NA	NA	2.13089	6.55873e-06	0.000162945
15180645	NA	NA	NA	NA	2.01336	6.62373e-06	0.000163606
15209584	NA	NA	NA	NA	1.96488	6.63429e-06	0.000163606
15208455	NA	NA	NA	NA	1.50017	6.68513e-06	0.000163606
15276729	NA	NA	NA	NA	2.04515	6.68564e-06	0.000163606
15180069	NA	NA	NA	NA	1.99724	6.96672e-06	0.000168588
15180431	NA	NA	NA	NA	1.78257	7.09652e-06	0.000171116
15206933	NA	NA	NA	NA	1.7501	7.09741e-06	0.000171116
15180047	NA	NA	NA	NA	2.38124	7.13032e-06	0.000171698
15182069	NA	NA	NA	NA	-1.51836	7.21914e-06	0.000173198
15180637	NA	NA	NA	NA	1.96456	7.25507e-06	0.000173846
15240519	NA	NA	NA	NA	2.7034	7.4336e-06	0.000177345
15182659	NA	NA	NA	NA	2.44737	7.51408e-06	0.000178245
15256609	NA	NA	NA	NA	1.82497	7.60092e-06	0.000179714
15238848	NA	NA	NA	NA	1.73002	7.74031e-06	0.000181258
15313594	NA	NA	NA	NA	1.71219	7.7854e-06	0.000181879
15251053	NA	NA	NA	NA	2.01221	7.81929e-06	0.000182453
15221926	NA	NA	NA	NA	1.73393	7.83634e-06	0.000182633
15325501	NA	NA	NA	NA	1.97275	7.86842e-06	0.000183163
15320715	NA	NA	NA	NA	2.08218	7.91747e-06	0.000183658
15272902	NA	NA	NA	NA	1.56394	7.93471e-06	0.000183658
15213225	NA	NA	NA	NA	1.50836	7.95512e-06	0.000183658
15214963	NA	NA	NA	NA	2.06824	7.9732e-06	0.000183658
15208239	NA	NA	NA	NA	2.08993	7.97862e-06	0.000183658
15254150	NA	NA	NA	NA	2.00927	7.98877e-06	0.000183658
15208392	NA	NA	NA	NA	2.68228	8.01617e-06	0.00018389
15254449	NA	NA	NA	NA	2.00478	8.0289e-06	0.00018389
15270198	NA	NA	NA	NA	1.62914	8.06245e-06	0.000184176
15267608	NA	NA	NA	NA	1.89694	8.08174e-06	0.000184401
15282777	NA	NA	NA	NA	1.99138	8.16014e-06	0.000185973
15265517	NA	NA	NA	NA	2.25842	8.18179e-06	0.00018625
15185005	NA	NA	NA	NA	1.83324	8.29276e-06	0.000187306
15277031	NA	NA	NA	NA	2.95957	8.30473e-06	0.000187306
15223282	NA	NA	NA	NA	1.95675	8.45935e-06	0.000190136
15180149	NA	NA	NA	NA	2.08138	8.54781e-06	0.000191272
15317755	NA	NA	NA	NA	2.46395	8.57779e-06	0.000191272
15199742	NA	NA	NA	NA	1.64388	8.63695e-06	0.000192246
15287566	NA	NA	NA	NA	1.87326	8.71224e-06	0.000193373
15229747	NA	NA	NA	NA	2.50564	8.84498e-06	0.000195376
15196013	NA	NA	NA	NA	1.86751	8.86178e-06	0.000195376
15181095	NA	NA	NA	NA	1.9485	9.06281e-06	0.00019781
15180931	NA	NA	NA	NA	1.93788	9.0836e-06	0.00019781
15235228	NA	NA	NA	NA	1.88444	9.09168e-06	0.00019781
15251855	NA	NA	NA	NA	1.58318	9.1039e-06	0.00019781
15244268	NA	NA	NA	NA	-2.49964	9.19585e-06	0.000199231
15261470	NA	NA	NA	NA	2.47773	9.21e-06	0.000199231
15273520	NA	NA	NA	NA	1.5245	9.22168e-06	0.000199264
15208011	NA	NA	NA	NA	2.07016	9.26452e-06	0.000199969
15243928	NA	NA	NA	NA	1.50621	9.307e-06	0.000200664
15322863	NA	NA	NA	NA	2.10767	9.35887e-06	0.000201118
15270160	NA	NA	NA	NA	2.14134	9.42937e-06	0.000201653
15180667	NA	NA	NA	NA	2.78999	9.43265e-06	0.000201653
15283787	NA	NA	NA	NA	1.94561	9.43528e-06	0.000201653
15257500	NA	NA	NA	NA	1.87384	9.45142e-06	0.00020171
15259791	NA	NA	NA	NA	2.04598	9.54192e-06	0.000202265
15226744	NA	NA	NA	NA	1.78396	9.54656e-06	0.000202265
15274155	NA	NA	NA	NA	1.6144	9.67413e-06	0.000203452
15298070	NA	NA	NA	NA	2.04927	9.76486e-06	0.000204675
15180717	NA	NA	NA	NA	1.78998	1.0015e-05	0.000207865
15210283	NA	NA	NA	NA	1.76636	1.0026e-05	0.000207865
15195803	NA	NA	NA	NA	1.64063	1.00266e-05	0.000207865
15182115	NA	NA	NA	NA	2.1609	1.00657e-05	0.000207865
15218885	NA	NA	NA	NA	1.97988	1.01891e-05	0.000209528
15223034	NA	NA	NA	NA	2.35794	1.02876e-05	0.000211112
15222412	NA	NA	NA	NA	2.19078	1.03185e-05	0.000211256
15277952	NA	NA	NA	NA	1.72932	1.03539e-05	0.000211256
15216997	NA	NA	NA	NA	3.48592	1.04299e-05	0.000212251
15197337	NA	NA	NA	NA	1.98343	1.06353e-05	0.000215535
15215656	NA	NA	NA	NA	1.93195	1.08513e-05	0.000217437
15237177	NA	NA	NA	NA	2.34708	1.09168e-05	0.000218277
15273580	NA	NA	NA	NA	2.01487	1.09258e-05	0.000218277
15306726	NA	NA	NA	NA	3.09631	1.12797e-05	0.000223085
15299643	NA	NA	NA	NA	2.29462	1.1478e-05	0.00022589
15182511	NA	NA	NA	NA	2.14233	1.15806e-05	0.000227316
15209041	NA	NA	NA	NA	1.55631	1.15882e-05	0.000227316
15212405	NA	NA	NA	NA	2.01786	1.17067e-05	0.000228268
15254098	NA	NA	NA	NA	2.70085	1.19044e-05	0.000230062
15204334	NA	NA	NA	NA	2.37492	1.21096e-05	0.000232878
15181111	NA	NA	NA	NA	2.39445	1.21726e-05	0.000232954
15182805	NA	NA	NA	NA	1.95933	1.21761e-05	0.000232954
15190585	NA	NA	NA	NA	2.09288	1.21883e-05	0.000232954
15209760	NA	NA	NA	NA	-1.76747	1.22142e-05	0.000232954
15313536	NA	NA	NA	NA	1.99679	1.22207e-05	0.000232954
15213948	NA	NA	NA	NA	1.89035	1.22746e-05	0.000233464
15182057	NA	NA	NA	NA	1.90741	1.22832e-05	0.000233464
15195077	NA	NA	NA	NA	-2.48755	1.25488e-05	0.00023782
15294316	NA	NA	NA	NA	2.29498	1.26619e-05	0.000239038
15305322	NA	NA	NA	NA	2.01525	1.33515e-05	0.000247992
15237820	NA	NA	NA	NA	1.56525	1.37123e-05	0.000253251
15180109	NA	NA	NA	NA	1.94771	1.37335e-05	0.000253402
15297718	NA	NA	NA	NA	1.70073	1.3768e-05	0.000253562
15298096	NA	NA	NA	NA	2.0714	1.38516e-05	0.000254002
15224710	NA	NA	NA	NA	2.9077	1.38798e-05	0.000254185
15180395	NA	NA	NA	NA	2.69606	1.40382e-05	0.000256128
15212439	NA	NA	NA	NA	1.9268	1.41214e-05	0.000256328
15302327	NA	NA	NA	NA	2.0462	1.42618e-05	0.000258113
15282571	NA	NA	NA	NA	1.6835	1.44001e-05	0.000260022
15180671	NA	NA	NA	NA	1.86602	1.44234e-05	0.000260022
15226318	NA	NA	NA	NA	1.79898	1.44243e-05	0.000260022
15182703	NA	NA	NA	NA	1.98948	1.44795e-05	0.000260538
15201059	NA	NA	NA	NA	1.72792	1.46286e-05	0.000262498
15264326	NA	NA	NA	NA	1.77127	1.47379e-05	0.000264111
15298554	NA	NA	NA	NA	1.69202	1.48354e-05	0.000264993
15225671	NA	NA	NA	NA	2.37213	1.50884e-05	0.000268533
15182277	NA	NA	NA	NA	1.73912	1.51388e-05	0.000268547
15189663	NA	NA	NA	NA	2.20514	1.51424e-05	0.000268547
15205858	NA	NA	NA	NA	1.90462	1.52969e-05	0.000270277
15180893	NA	NA	NA	NA	2.10727	1.54878e-05	0.000273403
15213202	NA	NA	NA	NA	1.97921	1.56703e-05	0.000276128
15234766	NA	NA	NA	NA	1.75798	1.58267e-05	0.000277386
15180423	NA	NA	NA	NA	1.75863	1.59736e-05	0.000279545
15279572	NA	NA	NA	NA	1.88441	1.59785e-05	0.000279545
15189410	NA	NA	NA	NA	2.11879	1.62365e-05	0.000283005
15274092	NA	NA	NA	NA	2.1619	1.62485e-05	0.000283005
15212972	NA	NA	NA	NA	1.8009	1.63593e-05	0.000284175
15182479	NA	NA	NA	NA	2.53677	1.66883e-05	0.000287594
15180141	NA	NA	NA	NA	1.90807	1.67187e-05	0.000287865
15182077	NA	NA	NA	NA	2.34314	1.67727e-05	0.000288214
15230464	NA	NA	NA	NA	2.3158	1.70055e-05	0.000291012
15183047	NA	NA	NA	NA	1.80353	1.70477e-05	0.000291478
15182779	NA	NA	NA	NA	1.56039	1.72465e-05	0.000294363
15192561	NA	NA	NA	NA	2.94275	1.73586e-05	0.000296019
15223287	NA	NA	NA	NA	1.58338	1.74066e-05	0.000296579
15269357	NA	NA	NA	NA	1.7349	1.78367e-05	0.00030165
15210890	NA	NA	NA	NA	2.29882	1.78707e-05	0.00030165
15208003	NA	NA	NA	NA	2.44686	1.78943e-05	0.00030165
15262153	NA	NA	NA	NA	1.64749	1.79623e-05	0.000302098
15180061	NA	NA	NA	NA	1.52281	1.80131e-05	0.000302178
15209485	NA	NA	NA	NA	-2.09113	1.81502e-05	0.000303698
15318863	NA	NA	NA	NA	2.2266	1.83876e-05	0.000306361
15208340	NA	NA	NA	NA	2.03929	1.84514e-05	0.000306901
15184027	NA	NA	NA	NA	2.03673	1.84679e-05	0.000306915
15182407	NA	NA	NA	NA	2.09283	1.85944e-05	0.000308009
15193096	NA	NA	NA	NA	1.93668	1.88721e-05	0.000310523
15182615	NA	NA	NA	NA	2.31647	1.88932e-05	0.000310557
15299559	NA	NA	NA	NA	2.22028	1.8914e-05	0.000310638
15180081	NA	NA	NA	NA	1.80912	1.90516e-05	0.000312148
15265900	NA	NA	NA	NA	1.83523	1.92266e-05	0.000313149
15301217	NA	NA	NA	NA	1.69091	1.94412e-05	0.000316113
15222622	NA	NA	NA	NA	2.28282	1.95526e-05	0.000317397
15247491	NA	NA	NA	NA	2.09692	1.96237e-05	0.000318055
15316182	NA	NA	NA	NA	1.7714	1.96256e-05	0.000318055
15215405	NA	NA	NA	NA	-1.51374	1.96594e-05	0.000318339
15181303	NA	NA	NA	NA	1.54908	1.98061e-05	0.000320185
15308907	NA	NA	NA	NA	1.82978	1.99964e-05	0.000321661
15237895	NA	NA	NA	NA	2.45378	2.01495e-05	0.00032312
15295679	NA	NA	NA	NA	1.99355	2.01527e-05	0.00032312
15208722	NA	NA	NA	NA	2.1373	2.02326e-05	0.00032387
15262748	NA	NA	NA	NA	1.98981	2.03048e-05	0.000324496
15181123	NA	NA	NA	NA	1.70751	2.04892e-05	0.000326642
15213285	NA	NA	NA	NA	2.52304	2.0781e-05	0.000330524
15180959	NA	NA	NA	NA	2.38117	2.07833e-05	0.000330524
15244642	NA	NA	NA	NA	3.48687	2.10784e-05	0.000333591
15182699	NA	NA	NA	NA	1.9493	2.16603e-05	0.000340597
15313131	NA	NA	NA	NA	2.60798	2.1789e-05	0.000342071
15198779	NA	NA	NA	NA	2.09589	2.18096e-05	0.00034212
15197351	NA	NA	NA	NA	1.93187	2.19741e-05	0.000344149
15254396	NA	NA	NA	NA	-1.51439	2.20137e-05	0.000344495
15275274	NA	NA	NA	NA	1.51997	2.24062e-05	0.000349171
15182669	NA	NA	NA	NA	1.82456	2.26161e-05	0.000350058
15204230	NA	NA	NA	NA	1.71645	2.27547e-05	0.000351039
15280269	NA	NA	NA	NA	1.63977	2.28581e-05	0.000352201
15254099	NA	NA	NA	NA	3.38919	2.2902e-05	0.000352201
15227074	NA	NA	NA	NA	1.89379	2.35683e-05	0.00036031
15262886	NA	NA	NA	NA	2.58739	2.35765e-05	0.00036031
15204772	NA	NA	NA	NA	1.64862	2.3726e-05	0.000362029
15188948	NA	NA	NA	NA	1.55563	2.38754e-05	0.000363459
15181037	NA	NA	NA	NA	1.86383	2.39336e-05	0.00036378
15192850	NA	NA	NA	NA	1.57744	2.40745e-05	0.000365071
15226290	NA	NA	NA	NA	2.41167	2.41223e-05	0.000365294
15307820	NA	NA	NA	NA	1.85431	2.42094e-05	0.000365982
15210021	NA	NA	NA	NA	1.8829	2.44588e-05	0.000369182
15311452	NA	NA	NA	NA	2.56621	2.45077e-05	0.000369635
15299535	NA	NA	NA	NA	2.08413	2.47773e-05	0.000372553
15312175	NA	NA	NA	NA	2.07965	2.49464e-05	0.000374522
15259647	NA	NA	NA	NA	2.03884	2.51144e-05	0.000375617
15182991	NA	NA	NA	NA	1.67177	2.52226e-05	0.000376647
15228400	NA	NA	NA	NA	2.19432	2.56402e-05	0.000380582
15194431	NA	NA	NA	NA	1.54537	2.58482e-05	0.000382445
15204112	NA	NA	NA	NA	2.12122	2.58934e-05	0.000382577
15304674	NA	NA	NA	NA	1.77065	2.60238e-05	0.000383925
15318675	NA	NA	NA	NA	2.26281	2.63344e-05	0.000386861
15264774	NA	NA	NA	NA	1.74679	2.63352e-05	0.000386861
15255590	NA	NA	NA	NA	1.58195	2.64558e-05	0.000387088
15200276	NA	NA	NA	NA	1.68769	2.67539e-05	0.000389994
15180417	NA	NA	NA	NA	1.53698	2.69541e-05	0.00039146
15310924	NA	NA	NA	NA	2.08062	2.71144e-05	0.000392635
15202394	NA	NA	NA	NA	2.05725	2.71864e-05	0.000393078
15264666	NA	NA	NA	NA	2.37486	2.74277e-05	0.0003954
15268680	NA	NA	NA	NA	1.96557	2.78279e-05	0.000400284
15180479	NA	NA	NA	NA	2.47727	2.79436e-05	0.000400771
15188669	NA	NA	NA	NA	1.63364	2.79812e-05	0.000401016
15180639	NA	NA	NA	NA	1.66763	2.80233e-05	0.000401325
15273992	NA	NA	NA	NA	1.90585	2.825e-05	0.000403236
15281575	NA	NA	NA	NA	1.82996	2.82538e-05	0.000403236
15189241	NA	NA	NA	NA	1.50893	2.82597e-05	0.000403236
15180837	NA	NA	NA	NA	1.60961	2.87354e-05	0.000406719
15193686	NA	NA	NA	NA	-1.77839	2.87945e-05	0.000406719
15317287	NA	NA	NA	NA	1.75481	2.8834e-05	0.000406719
15318821	NA	NA	NA	NA	1.70176	2.89148e-05	0.000407535
15324201	NA	NA	NA	NA	-1.95226	2.9003e-05	0.000407913
15326843	NA	NA	NA	NA	-1.95226	2.9003e-05	0.000407913
15180549	NA	NA	NA	NA	1.60622	2.91056e-05	0.000409045
15313714	NA	NA	NA	NA	1.58036	2.95469e-05	0.000413171
15194604	NA	NA	NA	NA	1.81364	2.98593e-05	0.000416349
15327787	NA	NA	NA	NA	-1.89208	3.01698e-05	0.000418862
15181415	NA	NA	NA	NA	1.83742	3.01892e-05	0.000418862
15220849	NA	NA	NA	NA	1.73739	3.03252e-05	0.000419709
15182637	NA	NA	NA	NA	1.77339	3.04064e-05	0.000419845
15317006	NA	NA	NA	NA	1.59268	3.04075e-05	0.000419845
15180583	NA	NA	NA	NA	2.44624	3.04991e-05	0.000420479
15281223	NA	NA	NA	NA	2.0093	3.05529e-05	0.000420925
15261410	NA	NA	NA	NA	1.79752	3.07655e-05	0.00042299
15295634	NA	NA	NA	NA	1.51852	3.09086e-05	0.000423738
15298515	NA	NA	NA	NA	1.67796	3.09716e-05	0.00042398
15240837	NA	NA	NA	NA	1.76282	3.12017e-05	0.000426561
15204843	NA	NA	NA	NA	2.0947	3.12734e-05	0.000427175
15196102	NA	NA	NA	NA	1.888	3.13466e-05	0.000427175
15326129	NA	NA	NA	NA	1.63763	3.16735e-05	0.000430606
15182223	NA	NA	NA	NA	3.07986	3.17261e-05	0.000430723
15221685	NA	NA	NA	NA	1.59715	3.17855e-05	0.00043123
15215106	NA	NA	NA	NA	-1.94015	3.19076e-05	0.000431671
15182477	NA	NA	NA	NA	2.20174	3.19615e-05	0.000431822
15237175	NA	NA	NA	NA	2.11876	3.20174e-05	0.000432279
15276905	NA	NA	NA	NA	2.81241	3.32683e-05	0.000445786
15307037	NA	NA	NA	NA	1.99637	3.34111e-05	0.000446531
15257035	NA	NA	NA	NA	1.56113	3.35032e-05	0.000447033
15180939	NA	NA	NA	NA	1.61094	3.35212e-05	0.000447033
15180597	NA	NA	NA	NA	1.61625	3.37783e-05	0.000449849
15182163	NA	NA	NA	NA	2.33239	3.52907e-05	0.00046493
15182357	NA	NA	NA	NA	2.17489	3.54427e-05	0.000466104
15259189	NA	NA	NA	NA	1.63061	3.54513e-05	0.000466104
15246694	NA	NA	NA	NA	1.68816	3.55486e-05	0.000466444
15265911	NA	NA	NA	NA	2.0192	3.55926e-05	0.000466709
15255033	NA	NA	NA	NA	2.24268	3.57575e-05	0.000467716
15262742	NA	NA	NA	NA	1.63939	3.62175e-05	0.000472063
15226207	NA	NA	NA	NA	2.1446	3.64676e-05	0.000474365
15237746	NA	NA	NA	NA	-2.30524	3.64915e-05	0.000474365
15273973	NA	NA	NA	NA	-1.58993	3.68009e-05	0.000477036
15288100	NA	NA	NA	NA	2.38217	3.73455e-05	0.000481947
15180565	NA	NA	NA	NA	2.07796	3.74624e-05	0.000482796
15223700	NA	NA	NA	NA	1.63498	3.75758e-05	0.000482796
15310033	NA	NA	NA	NA	1.53819	3.87914e-05	0.000495837
15181573	NA	NA	NA	NA	1.87587	3.89113e-05	0.000496912
15322446	NA	NA	NA	NA	1.55641	3.95149e-05	0.000502327
15287893	NA	NA	NA	NA	2.08704	3.96172e-05	0.0005033
15213200	NA	NA	NA	NA	1.92228	3.96604e-05	0.000503387
15204219	NA	NA	NA	NA	1.98049	3.96754e-05	0.000503387
15266398	NA	NA	NA	NA	2.04141	3.97564e-05	0.000503498
15180493	NA	NA	NA	NA	2.40218	3.97613e-05	0.000503498
15251300	NA	NA	NA	NA	2.27856	3.99322e-05	0.000504924
15250588	NA	NA	NA	NA	1.57085	4.06251e-05	0.000510802
15209064	NA	NA	NA	NA	1.62341	4.09976e-05	0.000514248
15308555	NA	NA	NA	NA	1.73579	4.10043e-05	0.000514248
15181965	NA	NA	NA	NA	-1.78599	4.12205e-05	0.000515638
15235098	NA	NA	NA	NA	1.66488	4.27365e-05	0.000529191
15229778	NA	NA	NA	NA	1.5694	4.28648e-05	0.000530446
15237864	NA	NA	NA	NA	1.83422	4.36777e-05	0.000539482
15206845	NA	NA	NA	NA	1.95654	4.38765e-05	0.000541254
15216926	NA	NA	NA	NA	1.90088	4.40134e-05	0.000541939
15247497	NA	NA	NA	NA	1.70966	4.54832e-05	0.000554781
15213978	NA	NA	NA	NA	1.71127	4.56862e-05	0.000556834
15302305	NA	NA	NA	NA	1.76355	4.57572e-05	0.000556834
15313139	NA	NA	NA	NA	2.23839	4.58221e-05	0.000556834
15314025	NA	NA	NA	NA	-2.07293	4.59646e-05	0.000558219
15202184	NA	NA	NA	NA	2.43262	4.66203e-05	0.000563461
15181549	NA	NA	NA	NA	2.27557	4.67674e-05	0.000564467
15213767	NA	NA	NA	NA	1.85568	4.68293e-05	0.000564866
15188263	NA	NA	NA	NA	2.22742	4.69976e-05	0.000566143
15325225	NA	NA	NA	NA	1.54513	4.72012e-05	0.000567604
15180255	NA	NA	NA	NA	1.63527	4.72521e-05	0.000567719
15242268	NA	NA	NA	NA	-1.94867	4.72689e-05	0.000567719
15185111	NA	NA	NA	NA	1.59612	4.78279e-05	0.000573379
15180605	NA	NA	NA	NA	2.66538	4.8525e-05	0.000579814
15259805	NA	NA	NA	NA	1.95523	4.93707e-05	0.000586131
15182489	NA	NA	NA	NA	1.94268	4.94959e-05	0.000586876
15181215	NA	NA	NA	NA	2.03998	4.98327e-05	0.000589116
15182573	NA	NA	NA	NA	1.73976	5.01843e-05	0.000592556
15219482	NA	NA	NA	NA	1.83266	5.0681e-05	0.0005977
15226344	NA	NA	NA	NA	1.94479	5.11047e-05	0.000600526
15242000	NA	NA	NA	NA	1.68699	5.13818e-05	0.000602697
15212943	NA	NA	NA	NA	1.56247	5.18069e-05	0.000606956
15181433	NA	NA	NA	NA	-1.5589	5.19752e-05	0.000608097
15240800	NA	NA	NA	NA	1.7981	5.20159e-05	0.000608097
15298218	NA	NA	NA	NA	1.58966	5.25489e-05	0.000612716
15298238	NA	NA	NA	NA	1.58966	5.25489e-05	0.000612716
15262889	NA	NA	NA	NA	2.70706	5.37974e-05	0.000624298
15254394	NA	NA	NA	NA	2.06597	5.66273e-05	0.000650906
15229226	NA	NA	NA	NA	2.34522	5.68634e-05	0.000652911
15181167	NA	NA	NA	NA	1.75844	5.69601e-05	0.000653639
15221609	NA	NA	NA	NA	-1.50157	5.74159e-05	0.000656177
15209582	NA	NA	NA	NA	2.51269	5.80456e-05	0.000661058
15324686	NA	NA	NA	NA	1.50155	5.83414e-05	0.000662943
15269283	NA	NA	NA	NA	1.60172	5.85005e-05	0.000663922
15182169	NA	NA	NA	NA	1.97327	5.89847e-05	0.000667868
15182783	NA	NA	NA	NA	2.37666	6.15484e-05	0.000691695
15180361	NA	NA	NA	NA	2.14934	6.1665e-05	0.000692607
15229105	NA	NA	NA	NA	2.22272	6.2053e-05	0.00069537
15325209	NA	NA	NA	NA	2.53328	6.22227e-05	0.000696873
15320453	NA	NA	NA	NA	1.63995	6.27977e-05	0.000701707
15311992	NA	NA	NA	NA	2.24671	6.32841e-05	0.00070513
15182233	NA	NA	NA	NA	1.50773	6.35515e-05	0.000706981
15202326	NA	NA	NA	NA	1.98811	6.35586e-05	0.000706981
15254049	NA	NA	NA	NA	2.83608	6.37247e-05	0.000707877
15274084	NA	NA	NA	NA	2.3418	6.37476e-05	0.000707877
15259792	NA	NA	NA	NA	1.7922	6.57694e-05	0.00072539
15180649	NA	NA	NA	NA	1.8039	6.62192e-05	0.000728748
15273940	NA	NA	NA	NA	2.08979	6.69508e-05	0.000734695
15322200	NA	NA	NA	NA	1.52469	6.78182e-05	0.000742964
15278785	NA	NA	NA	NA	1.60037	6.79775e-05	0.000744074
15266904	NA	NA	NA	NA	1.5068	6.80715e-05	0.000744074
15313540	NA	NA	NA	NA	2.1158	6.92542e-05	0.000752799
15287567	NA	NA	NA	NA	-1.8739	6.94523e-05	0.000753696
15180169	NA	NA	NA	NA	1.75749	7.05378e-05	0.000763782
15300893	NA	NA	NA	NA	1.62656	7.12126e-05	0.000767798
15228844	NA	NA	NA	NA	2.4976	7.12224e-05	0.000767798
15217542	NA	NA	NA	NA	2.06657	7.12648e-05	0.000767833
15181409	NA	NA	NA	NA	2.11747	7.15077e-05	0.000769602
15269876	NA	NA	NA	NA	1.55717	7.17751e-05	0.000771279
15180761	NA	NA	NA	NA	1.86576	7.17817e-05	0.000771279
15181085	NA	NA	NA	NA	2.26007	7.22967e-05	0.000776387
15237422	NA	NA	NA	NA	1.87169	7.26755e-05	0.000779599
15305305	NA	NA	NA	NA	1.56066	7.2792e-05	0.000780421
15217343	NA	NA	NA	NA	1.65009	7.28976e-05	0.000780913
15189936	NA	NA	NA	NA	1.52565	7.29177e-05	0.000780913
15180789	NA	NA	NA	NA	2.34265	7.3159e-05	0.000783069
15181311	NA	NA	NA	NA	2.36011	7.38143e-05	0.00078793
15220431	NA	NA	NA	NA	1.94618	7.4478e-05	0.000794148
15182225	NA	NA	NA	NA	-2.07798	7.45673e-05	0.000794667
15232617	NA	NA	NA	NA	2.4786	7.5106e-05	0.000798635
15184048	NA	NA	NA	NA	1.50548	7.52525e-05	0.000799359
15213197	NA	NA	NA	NA	1.60654	7.56287e-05	0.000802919
15270193	NA	NA	NA	NA	2.07298	7.70323e-05	0.000813409
15181129	NA	NA	NA	NA	2.00073	7.91129e-05	0.000830452
15183021	NA	NA	NA	NA	2.22751	7.95608e-05	0.000834706
15182981	NA	NA	NA	NA	2.05691	8.00853e-05	0.000839759
15324378	NA	NA	NA	NA	1.80117	8.05525e-05	0.000843755
15181551	NA	NA	NA	NA	1.74145	8.08485e-05	0.000845046
15204041	NA	NA	NA	NA	2.34468	8.16442e-05	0.000851541
15182399	NA	NA	NA	NA	1.62563	8.16874e-05	0.000851541
15299429	NA	NA	NA	NA	1.59613	8.22784e-05	0.00085552
15273619	NA	NA	NA	NA	2.4355	8.32222e-05	0.000860666
15202715	NA	NA	NA	NA	1.5859	8.33074e-05	0.000861092
15226459	NA	NA	NA	NA	1.74405	8.42684e-05	0.000868732
15185385	NA	NA	NA	NA	1.6173	8.45169e-05	0.000870835
15314716	NA	NA	NA	NA	1.61179	8.45929e-05	0.000871018
15311952	NA	NA	NA	NA	2.23589	8.46559e-05	0.000871018
15212947	NA	NA	NA	NA	2.04231	8.47217e-05	0.000871112
15205978	NA	NA	NA	NA	1.52736	8.50244e-05	0.000872849
15180165	NA	NA	NA	NA	2.48533	8.54931e-05	0.000876114
15283128	NA	NA	NA	NA	2.83793	8.77265e-05	0.000894491
15322046	NA	NA	NA	NA	-1.66016	8.83326e-05	0.000898331
15233231	NA	NA	NA	NA	2.12579	8.88496e-05	0.000901715
15267917	NA	NA	NA	NA	3.30884	8.98857e-05	0.000907994
15202871	NA	NA	NA	NA	1.55302	9.07935e-05	0.000914504
15218748	NA	NA	NA	NA	2.14978	9.08571e-05	0.000914504
15238398	NA	NA	NA	NA	1.52068	9.15086e-05	0.000919589
15259789	NA	NA	NA	NA	1.61151	9.15972e-05	0.000919589
15259796	NA	NA	NA	NA	1.61151	9.15972e-05	0.000919589
15320872	NA	NA	NA	NA	1.85059	9.3688e-05	0.000932925
15291672	NA	NA	NA	NA	-1.80498	9.5034e-05	0.000941973
15283847	NA	NA	NA	NA	2.58779	9.71995e-05	0.000957287
15221641	NA	NA	NA	NA	1.51523	9.95978e-05	0.000975889
15180621	NA	NA	NA	NA	2.10703	0.000100437	0.00098128
15281243	NA	NA	NA	NA	1.95842	0.000102742	0.000994933
15255309	NA	NA	NA	NA	1.57393	0.000104218	0.0010021
15184066	NA	NA	NA	NA	2.26885	0.000104974	0.0010069
15210920	NA	NA	NA	NA	2.57161	0.000105878	0.00101309
15180339	NA	NA	NA	NA	2.25625	0.000106309	0.00101572
15202493	NA	NA	NA	NA	1.72337	0.0001079	0.00102672
15182541	NA	NA	NA	NA	1.67515	0.000107933	0.00102672
15183263	NA	NA	NA	NA	1.69764	0.000108418	0.00102884
15305727	NA	NA	NA	NA	1.719	0.000108988	0.00103375
15281028	NA	NA	NA	NA	-1.79949	0.000109199	0.00103525
15190085	NA	NA	NA	NA	1.62166	0.000109672	0.00103923
15309099	NA	NA	NA	NA	2.06725	0.000111145	0.00104963
15259536	NA	NA	NA	NA	1.67962	0.000111951	0.00105673
15181955	NA	NA	NA	NA	1.51598	0.000112075	0.0010574
15221502	NA	NA	NA	NA	1.85914	0.000114324	0.00107241
15180245	NA	NA	NA	NA	1.72377	0.000114619	0.00107415
15229770	NA	NA	NA	NA	1.50828	0.000115516	0.00108054
15191613	NA	NA	NA	NA	1.57416	0.000116382	0.00108651
15269174	NA	NA	NA	NA	2.30244	0.00011677	0.00108754
15190025	NA	NA	NA	NA	-2.57458	0.000117763	0.00109442
15183007	NA	NA	NA	NA	1.98385	0.000117775	0.00109442
15283874	NA	NA	NA	NA	1.70498	0.000118963	0.00110283
15283858	NA	NA	NA	NA	1.58496	0.000119032	0.00110283
15180603	NA	NA	NA	NA	1.80037	0.000120421	0.0011136
15259923	NA	NA	NA	NA	1.63549	0.000121164	0.00111941
15283007	NA	NA	NA	NA	1.78303	0.0001224	0.00112764
15268203	NA	NA	NA	NA	1.93719	0.000123987	0.00113764
15229500	NA	NA	NA	NA	1.5494	0.000124394	0.00113904
15192707	NA	NA	NA	NA	2.17919	0.000126042	0.00114878
15189049	NA	NA	NA	NA	2.10348	0.000126302	0.00114959
15280663	NA	NA	NA	NA	1.50025	0.00012678	0.00114959
15289683	NA	NA	NA	NA	1.93676	0.000127182	0.00115164
15322039	NA	NA	NA	NA	-3.33683	0.000127522	0.00115418
15264746	NA	NA	NA	NA	2.01388	0.000128005	0.00115732
15273625	NA	NA	NA	NA	1.66059	0.000128714	0.0011622
15180397	NA	NA	NA	NA	1.61627	0.000129757	0.00117008
15180607	NA	NA	NA	NA	1.81626	0.000129887	0.00117021
15223036	NA	NA	NA	NA	-2.02353	0.000132645	0.00118901
15268034	NA	NA	NA	NA	1.60116	0.000134314	0.00120118
15277437	NA	NA	NA	NA	2.71972	0.000135453	0.00120792
15221337	NA	NA	NA	NA	1.84023	0.000135992	0.00121179
15256668	NA	NA	NA	NA	1.58906	0.0001365	0.00121356
15256669	NA	NA	NA	NA	1.58906	0.0001365	0.00121356
15308137	NA	NA	NA	NA	-1.58981	0.000137874	0.00122134
15220361	NA	NA	NA	NA	1.50515	0.000138049	0.00122207
15226323	NA	NA	NA	NA	2.5302	0.000138423	0.00122311
15278308	NA	NA	NA	NA	-3.09715	0.000138819	0.00122527
15301456	NA	NA	NA	NA	1.75853	0.000139522	0.00122816
15209442	NA	NA	NA	NA	1.93378	0.000139856	0.00122944
15196794	NA	NA	NA	NA	-1.83556	0.000141769	0.00123958
15254305	NA	NA	NA	NA	2.39507	0.000142372	0.00124319
15181901	NA	NA	NA	NA	-1.74393	0.000144309	0.00125674
15291189	NA	NA	NA	NA	1.52428	0.000146196	0.00126708
15270419	NA	NA	NA	NA	1.75538	0.000149023	0.00128521
15225890	NA	NA	NA	NA	2.03601	0.000152517	0.00130958
15259259	NA	NA	NA	NA	2.60125	0.00015266	0.00131023
15182087	NA	NA	NA	NA	2.16325	0.000152874	0.00131111
15187814	NA	NA	NA	NA	1.68976	0.000153528	0.00131537
15182713	NA	NA	NA	NA	2.25778	0.000154187	0.00131986
15182175	NA	NA	NA	NA	1.8608	0.000154424	0.00132125
15182993	NA	NA	NA	NA	1.69536	0.000155379	0.00132653
15203390	NA	NA	NA	NA	2.05934	0.000157216	0.0013376
15319069	NA	NA	NA	NA	3.40412	0.000157417	0.00133873
15180737	NA	NA	NA	NA	-2.17011	0.000158416	0.00134489
15207477	NA	NA	NA	NA	1.81473	0.000158694	0.00134497
15180249	NA	NA	NA	NA	1.85744	0.000161923	0.00136342
15181349	NA	NA	NA	NA	2.37274	0.000162783	0.0013689
15182449	NA	NA	NA	NA	1.87603	0.000163039	0.00136943
15182159	NA	NA	NA	NA	1.55319	0.000165278	0.00138195
15298873	NA	NA	NA	NA	2.09446	0.000167103	0.00139386
15269231	NA	NA	NA	NA	2.29428	0.000174876	0.00144623
15183551	NA	NA	NA	NA	2.07193	0.000174933	0.00144623
15181537	NA	NA	NA	NA	2.21537	0.000175089	0.0014469
15217868	NA	NA	NA	NA	1.83102	0.00018108	0.0014777
15203479	NA	NA	NA	NA	1.58043	0.000182086	0.00148326
15195496	NA	NA	NA	NA	1.66717	0.000185494	0.00150627
15235235	NA	NA	NA	NA	1.5111	0.000186462	0.00151254
15323586	NA	NA	NA	NA	1.7272	0.000186508	0.00151254
15198797	NA	NA	NA	NA	-1.80087	0.000188505	0.0015262
15180601	NA	NA	NA	NA	1.7551	0.000190124	0.00153551
15221005	NA	NA	NA	NA	1.74716	0.00019169	0.00154369
15267952	NA	NA	NA	NA	2.15271	0.000192098	0.0015457
15194356	NA	NA	NA	NA	1.91967	0.000197542	0.00157708
15297234	NA	NA	NA	NA	-1.93868	0.000202392	0.00160488
15259786	NA	NA	NA	NA	2.96751	0.000203819	0.00161349
15307471	NA	NA	NA	NA	-1.88911	0.00020887	0.00164483
15221548	NA	NA	NA	NA	1.75369	0.000214362	0.00167703
15287790	NA	NA	NA	NA	1.6044	0.000217683	0.00169852
15182715	NA	NA	NA	NA	1.93675	0.000218525	0.00170441
15298166	NA	NA	NA	NA	1.53667	0.000220324	0.00171597
15250787	NA	NA	NA	NA	-1.66224	0.000220358	0.00171597
15187955	NA	NA	NA	NA	1.88877	0.000221392	0.00172071
15224438	NA	NA	NA	NA	-1.85639	0.000228553	0.00176018
15281187	NA	NA	NA	NA	2.1607	0.000229831	0.00176516
15301081	NA	NA	NA	NA	1.89378	0.000231683	0.00177498
15292050	NA	NA	NA	NA	1.7417	0.000232281	0.00177665
15288101	NA	NA	NA	NA	1.81764	0.000234554	0.0017909
15313262	NA	NA	NA	NA	1.51604	0.000236285	0.001802
15200450	NA	NA	NA	NA	1.92132	0.000237762	0.00180834
15181081	NA	NA	NA	NA	2.1648	0.000241387	0.0018288
15183234	NA	NA	NA	NA	2.1648	0.000241387	0.0018288
15181193	NA	NA	NA	NA	2.68302	0.000242798	0.00183594
15280654	NA	NA	NA	NA	1.82701	0.000243037	0.00183704
15249029	NA	NA	NA	NA	-2.00356	0.000244798	0.00184536
15180593	NA	NA	NA	NA	1.8623	0.000248061	0.00186422
15203286	NA	NA	NA	NA	2.03687	0.000248223	0.00186425
15313712	NA	NA	NA	NA	1.74537	0.000250075	0.00187647
15183204	NA	NA	NA	NA	1.83742	0.000250676	0.00187902
15190027	NA	NA	NA	NA	1.51578	0.000250745	0.00187902
15301792	NA	NA	NA	NA	-1.63817	0.000252571	0.00189086
15180723	NA	NA	NA	NA	2.45234	0.000255625	0.0019086
15187443	NA	NA	NA	NA	1.74888	0.00025681	0.00191507
15183202	NA	NA	NA	NA	2.0017	0.000258925	0.00192517
15273566	NA	NA	NA	NA	1.59921	0.000265429	0.00195939
15274188	NA	NA	NA	NA	-1.53327	0.00027007	0.00198467
15244648	NA	NA	NA	NA	1.96491	0.000273018	0.00200108
15181153	NA	NA	NA	NA	1.62667	0.000273628	0.00200255
15181427	NA	NA	NA	NA	2.10718	0.0002738	0.00200306
15293251	NA	NA	NA	NA	-1.84555	0.000274435	0.00200621
15251266	NA	NA	NA	NA	1.66642	0.000275544	0.00201131
15192769	NA	NA	NA	NA	1.5594	0.000276739	0.00201777
15254944	NA	NA	NA	NA	1.57229	0.000278784	0.0020274
15326983	NA	NA	NA	NA	-2.37762	0.000279236	0.00202993
15325282	NA	NA	NA	NA	-2.34001	0.000281459	0.0020423
15274193	NA	NA	NA	NA	-1.5817	0.0002862	0.00206598
15279096	NA	NA	NA	NA	-1.56216	0.000287301	0.0020724
15199346	NA	NA	NA	NA	1.52087	0.000294694	0.00211095
15182617	NA	NA	NA	NA	1.6016	0.000296162	0.00211914
15271460	NA	NA	NA	NA	1.7008	0.000297459	0.00212376
15218829	NA	NA	NA	NA	1.96871	0.000299115	0.00213092
15317260	NA	NA	NA	NA	1.62909	0.000300109	0.00213655
15320847	NA	NA	NA	NA	1.87347	0.000312991	0.00220094
15180969	NA	NA	NA	NA	1.7516	0.000319119	0.0022344
15203374	NA	NA	NA	NA	1.86973	0.000320292	0.00223995
15181147	NA	NA	NA	NA	1.97765	0.000322097	0.00224722
15307673	NA	NA	NA	NA	1.8989	0.000323078	0.00225287
15229482	NA	NA	NA	NA	2.73099	0.000328562	0.00228337
15212657	NA	NA	NA	NA	1.54531	0.000334889	0.00231829
15181169	NA	NA	NA	NA	1.70612	0.000344423	0.00236921
15198716	NA	NA	NA	NA	1.93745	0.000345971	0.00237568
15238399	NA	NA	NA	NA	2.06995	0.000350807	0.00240294
15192537	NA	NA	NA	NA	1.5962	0.00035568	0.00242534
15212435	NA	NA	NA	NA	1.60521	0.000356029	0.00242687
15302334	NA	NA	NA	NA	-1.55953	0.000369952	0.00249944
15281634	NA	NA	NA	NA	1.64835	0.000375697	0.00253098
15215319	NA	NA	NA	NA	-1.52643	0.000377159	0.00253646
15261805	NA	NA	NA	NA	1.78661	0.000379279	0.00254547
15264729	NA	NA	NA	NA	1.58713	0.000383813	0.00257005
15259652	NA	NA	NA	NA	1.6012	0.000395534	0.00263201
15222557	NA	NA	NA	NA	1.75094	0.000397555	0.00264146
15214530	NA	NA	NA	NA	1.75614	0.000400714	0.00265963
15298643	NA	NA	NA	NA	1.67145	0.000407718	0.00269149
15183580	NA	NA	NA	NA	1.60657	0.000411574	0.00271201
15242919	NA	NA	NA	NA	1.54051	0.000414442	0.00272436
15180451	NA	NA	NA	NA	1.70313	0.000418308	0.00274306
15180427	NA	NA	NA	NA	1.91727	0.000427204	0.00278686
15317982	NA	NA	NA	NA	1.83573	0.000427816	0.00278992
15181545	NA	NA	NA	NA	1.66417	0.000435404	0.00282717
15183037	NA	NA	NA	NA	2.12726	0.000439139	0.00284556
15180609	NA	NA	NA	NA	2.00071	0.000440693	0.00285299
15181609	NA	NA	NA	NA	1.73616	0.000443359	0.00286646
15202203	NA	NA	NA	NA	1.62468	0.000449335	0.00290031
15314717	NA	NA	NA	NA	2.04042	0.000456442	0.00293265
15269336	NA	NA	NA	NA	1.99185	0.000457581	0.00293803
15287568	NA	NA	NA	NA	1.73923	0.00046625	0.00298217
15225964	NA	NA	NA	NA	1.88861	0.000475234	0.00302558
15275119	NA	NA	NA	NA	2.42426	0.000480724	0.00304863
15293369	NA	NA	NA	NA	1.54324	0.000483348	0.00305834
15181131	NA	NA	NA	NA	1.62871	0.000491815	0.0030969
15243362	NA	NA	NA	NA	2.12929	0.00050565	0.00316064
15223363	NA	NA	NA	NA	1.57724	0.000514516	0.00319508
15262297	NA	NA	NA	NA	-1.52825	0.000518864	0.00321346
15260281	NA	NA	NA	NA	1.95752	0.000524405	0.00323364
15205253	NA	NA	NA	NA	1.89962	0.000524689	0.00323421
15200805	NA	NA	NA	NA	1.56119	0.000534387	0.00328261
15181101	NA	NA	NA	NA	1.70082	0.000535633	0.00328614
15267593	NA	NA	NA	NA	-2.2899	0.000545092	0.00332438
15301189	NA	NA	NA	NA	-1.5669	0.000551843	0.00335302
15229703	NA	NA	NA	NA	-1.91025	0.000554685	0.00336184
15288054	NA	NA	NA	NA	2.20756	0.000564226	0.00339977
15182453	NA	NA	NA	NA	1.99769	0.000567218	0.0034115
15261421	NA	NA	NA	NA	-2.47322	0.000581949	0.00347766
15321612	NA	NA	NA	NA	1.62946	0.000584902	0.00348998
15229240	NA	NA	NA	NA	-1.6282	0.000606166	0.00359168
15311265	NA	NA	NA	NA	1.5437	0.000612058	0.00361892
15208820	NA	NA	NA	NA	1.5437	0.000618404	0.00365192
15270990	NA	NA	NA	NA	1.53254	0.00061941	0.00365577
15181065	NA	NA	NA	NA	1.69267	0.000620332	0.00366011
15254086	NA	NA	NA	NA	3.30106	0.000647361	0.00377971
15206123	NA	NA	NA	NA	1.59593	0.000655904	0.00381141
15181071	NA	NA	NA	NA	1.89151	0.000658429	0.00382267
15182403	NA	NA	NA	NA	1.7328	0.000661908	0.00383491
15311077	NA	NA	NA	NA	1.70195	0.000662624	0.00383679
15221504	NA	NA	NA	NA	1.5396	0.000674029	0.00389001
15260471	NA	NA	NA	NA	2.13682	0.000679595	0.00391537
15181293	NA	NA	NA	NA	-1.59542	0.000698049	0.00399746
15277082	NA	NA	NA	NA	1.66043	0.000718323	0.00407848
15180529	NA	NA	NA	NA	-1.78541	0.000726671	0.00410958
15231241	NA	NA	NA	NA	1.92776	0.000735522	0.00415085
15316603	NA	NA	NA	NA	1.58652	0.000753661	0.00422884
15304669	NA	NA	NA	NA	2.12112	0.000755981	0.00424064
15252608	NA	NA	NA	NA	-1.66735	0.000763556	0.00427631
15180657	NA	NA	NA	NA	1.5184	0.000774686	0.00431146
15324204	NA	NA	NA	NA	-2.12779	0.000785618	0.00435325
15202847	NA	NA	NA	NA	1.96712	0.000792883	0.00438482
15325956	NA	NA	NA	NA	1.61457	0.000810455	0.00446183
15214644	NA	NA	NA	NA	2.21439	0.000827639	0.00453222
15247351	NA	NA	NA	NA	1.55684	0.000855126	0.00464705
15212601	NA	NA	NA	NA	-2.42563	0.000868469	0.00470239
15233984	NA	NA	NA	NA	1.80547	0.000878695	0.00474845
15320703	NA	NA	NA	NA	1.51531	0.00090603	0.00485157
15238388	NA	NA	NA	NA	1.55158	0.000909113	0.00486276
15182643	NA	NA	NA	NA	1.52202	0.000914429	0.00488719
15204128	NA	NA	NA	NA	1.81028	0.000916179	0.00489521
15181191	NA	NA	NA	NA	1.69089	0.000922746	0.00492357
15218980	NA	NA	NA	NA	1.77782	0.000925912	0.00493106
15182429	NA	NA	NA	NA	1.98425	0.000941722	0.00499082
15214333	NA	NA	NA	NA	1.59072	0.00096553	0.00507577
15191514	NA	NA	NA	NA	1.63537	0.000980966	0.00513623
15293620	NA	NA	NA	NA	1.57464	0.000984208	0.00514802
15247527	NA	NA	NA	NA	2.08282	0.00101199	0.00525372
15200638	NA	NA	NA	NA	1.90289	0.00105159	0.00540339
15181627	NA	NA	NA	NA	2.02484	0.00105902	0.00542733
15290192	NA	NA	NA	NA	1.64453	0.00107936	0.00550849
15317751	NA	NA	NA	NA	1.60557	0.00108068	0.00551239
15240589	NA	NA	NA	NA	2.41585	0.00109058	0.00553884
15319525	NA	NA	NA	NA	1.85258	0.0010958	0.00555477
15259794	NA	NA	NA	NA	1.81414	0.00120657	0.0059649
15221208	NA	NA	NA	NA	-2.60628	0.00122533	0.00602547
15212437	NA	NA	NA	NA	1.88196	0.00129546	0.00627908
15181141	NA	NA	NA	NA	1.8279	0.00130879	0.00632959
15276567	NA	NA	NA	NA	-1.61449	0.00134354	0.00645144
15278813	NA	NA	NA	NA	-2.25674	0.00137602	0.00655707
15180719	NA	NA	NA	NA	2.97543	0.00143892	0.0067827
15212701	NA	NA	NA	NA	-2.07016	0.00145467	0.00682716
15229310	NA	NA	NA	NA	1.80568	0.00145492	0.00682716
15245958	NA	NA	NA	NA	-2.02345	0.00147154	0.0068804
15300736	NA	NA	NA	NA	-2.33688	0.00147413	0.00689087
15232881	NA	NA	NA	NA	1.54529	0.00147669	0.00689956
15211194	NA	NA	NA	NA	1.59449	0.0014827	0.00691499
15238953	NA	NA	NA	NA	-2.24597	0.00152829	0.00707582
15281785	NA	NA	NA	NA	2.52225	0.00157143	0.00722664
15323580	NA	NA	NA	NA	1.85254	0.00162026	0.00738386
15244605	NA	NA	NA	NA	2.10739	0.00164159	0.00746512
15270413	NA	NA	NA	NA	-1.85499	0.00167221	0.00756399
15195562	NA	NA	NA	NA	1.64519	0.00176291	0.00786699
15205701	NA	NA	NA	NA	1.64884	0.00181852	0.00805273
15286855	NA	NA	NA	NA	1.78803	0.00184625	0.00814607
15290787	NA	NA	NA	NA	-1.50048	0.00194794	0.00848951
15264661	NA	NA	NA	NA	2.32591	0.0019862	0.00860451
15182735	NA	NA	NA	NA	2.00734	0.00199827	0.00864726
15287688	NA	NA	NA	NA	1.6328	0.00201888	0.00871332
15240923	NA	NA	NA	NA	2.03713	0.00203116	0.00874704
15247968	NA	NA	NA	NA	1.88948	0.00210228	0.00897247
15182631	NA	NA	NA	NA	2.03387	0.00219348	0.00926043
15321984	NA	NA	NA	NA	-1.84186	0.00219529	0.00926231
15182651	NA	NA	NA	NA	-1.51288	0.0022113	0.00929455
15182653	NA	NA	NA	NA	-1.51288	0.0022113	0.00929455
15182965	NA	NA	NA	NA	1.78667	0.00224581	0.00939851
15238698	NA	NA	NA	NA	-1.57289	0.00225196	0.00940615
15180353	NA	NA	NA	NA	-1.74873	0.00230021	0.00956481
15283563	NA	NA	NA	NA	-1.56485	0.00234343	0.00966447
15264516	XM_003123340	NACC1	nucleus accumbens associated 1, BEN and BTB (POZ) domain containing	100524850	2.20242	4.38266e-07	4.65977e-05
15190767	XM_003480616	NAIF1	nuclear apoptosis inducing factor 1	100521710	1.78463	7.90554e-07	5.54138e-05
15293202	AK233368	NAP1L1	nucleosome assembly protein 1-like 1	100524086	-1.68515	0.000330967	0.00229439
15275925	XM_003125006	NAT8	N-acetyltransferase 8 (GCN5-related, putative)	100516363	2.50929	7.18145e-07	5.39201e-05
15202186	XM_003130607	NAV1	neuron navigator 1	100525121	-1.98262	0.000140717	0.00123313
15191141	XM_003122241	NCS1	neuronal calcium sensor 1	100523836	2.71781	0.000159339	0.00134863
15199772	AB529863	NDUFAB1	NADH dehydrogenase (ubiquinone) 1, alpha/beta subcomplex, 1, 8kDa	100312976	1.90834	0.000121709	0.00112338
15271935	XM_005662623	NDUFAF7	NADH dehydrogenase (ubiquinone) complex I, assembly factor 7	100522486	-1.91499	0.000197609	0.00157708
15284574	AK240142	NDUFS2	NADH dehydrogenase (ubiquinone) Fe-S protein 2, 49kDa (NADH-coenzyme Q reductase)	100156075	1.67041	1.44393e-05	0.000260053
15254791	AK232221	NDUFS3	NADH dehydrogenase (ubiquinone) Fe-S protein 3, 30kDa (NADH-coenzyme Q reductase)	100510948	2.36219	8.63234e-05	0.000882482
15298804	XM_003127642	NECAP2	NECAP endocytosis associated 2	100523442	2.02564	6.71119e-06	0.000163822
15288130	XM_001928245	NEUROD4	neuronal differentiation 4	100151884	1.74524	1.03957e-06	6.32154e-05
15188856	AK236442	NFIB	nuclear factor I/B	100155995	2.13543	4.47471e-06	0.000130281
15318246	AAR92459	NFS	NFS protein	404692	-1.69819	2.54218e-05	0.000378754
15281346	XM_001929522	NHLH2	nescient helix loop helix 2	100152544	1.59749	0.000182402	0.00148415
15270688	AGJ50618	NKL	NK-lysin	396869	1.84339	1.26114e-05	0.000238545
15311362	XM_001925340	NKX2-8	NK2 homeobox 8	100155618	2.31978	6.7879e-07	5.38003e-05
15321864	AAG09467	NKX6-1	NK6 homeobox 1	397289	-2.75542	0.000240223	0.00182281
15260274	XM_003124236	NLRP6	NLR family, pyrin domain containing 6	100519245	1.53592	0.000627658	0.00369443
15279502	AK233962	NME7	NME/NM23 family member 7	100152763	2.02506	3.73363e-05	0.000481947
15275499	XM_003354716	NMS	neuromedin S	100620273	1.5547	0.000122805	0.00112995
15212868	AAB40614	NOS2	nitric oxide synthase 2, inducible	396859	2.05868	2.99038e-05	0.000416377
15297301	XM_003127231	NOVA2	neuro-oncological ventral antigen 2	100512786	1.69593	7.5913e-06	0.000179704
15317289	XM_003356696	NPAS3	neuronal PAS domain protein 3	100621114	2.1637	3.03451e-06	0.000105331
15292151	XM_003126195	NPFF	neuropeptide FF-amide peptide precursor	100518250	1.60715	1.37003e-05	0.000253251
15219701	AAA63447	NPG4	protegrin 4	396871	2.13465	2.63554e-05	0.000386861
15304611	CAA38480	NPPA	natriuretic peptide A	397496	1.98854	6.56894e-07	5.31406e-05
15324702	XM_005667042	NRIP3	nuclear receptor interacting protein 3	100519788	1.91367	3.21409e-07	4.2817e-05
15234114	L10124	NT5C2	5'-nucleotidase, cytosolic II	100154612	1.9164	4.4293e-06	0.000129421
15184389	AK236527	NT5E	5'-nucleotidase, ecto (CD73)	100157995	1.77813	0.000661472	0.00383466
15297612	AK347703	NTF4	neurotrophin 4	100511085	1.77065	2.60238e-05	0.000383925
15191359	XM_003122260	NTNG2	netrin G2	100512264	1.99041	9.67531e-06	0.000203452
15202379	AJ278437	NTRK2	neurotrophic tyrosine kinase, receptor, type 2	100519209	2.26253	2.17e-08	2.44479e-05
15295198	XM_003481758	NTS	neurotensin	100739079	-1.94977	6.45686e-05	0.000714562
15266293	AK346074	NUDT12	nudix (nucleoside diphosphate linked moiety X)-type motif 12	100512459	2.67048	2.64935e-05	0.000387351
15284433	AK231131	NUF2	NUF2, NDC80 kinetochore complex component	100152590	2.55001	2.40681e-06	9.18482e-05
15191288	AK346289	NUP214	nucleoporin 214kDa	100155564	1.70341	3.35024e-05	0.000447033
15317998	XM_003356728	NUTM1	NUT midline carcinoma, family member 1	100154145	-1.94869	0.000370906	0.00250387
15230867	AAT44895	OASL	2'-5'-oligoadenylate synthetase-like	595119	2.18629	0.000168495	0.00140427
15286208	AFA28187	OLFML3	olfactomedin-like 3	100158055	-2.34412	0.000562062	0.0033909
15254624	XM_003122686	OSBP	oxysterol binding protein	100515007	2.4196	1.90899e-05	0.000312478
15240500	XM_003483702	OSGEPL1	O-sialoglycoprotein endopeptidase-like 1	100156698	1.90104	1.06816e-05	0.000216038
15245975	XM_003134263	OTOR	otoraplin	100521590	1.56539	5.35908e-06	0.000144322
15261402	ACA09613	OTUB1	OTU domain, ubiquitin aldehyde binding 1	100302092	-2.48854	1.17003e-05	0.000228268
15313370	XM_001925368	OTUB2	OTU domain, ubiquitin aldehyde binding 2	100151873	2.64411	1.11018e-07	2.85974e-05
15214626	AK233190	OXNAD1	oxidoreductase NAD-binding domain containing 1	100151869	2.10291	3.96657e-06	0.000122869
15225655	XM_005670923	P2RX6	purinergic receptor P2X, ligand-gated ion channel, 6	100515342	1.75407	0.000168678	0.0014046
15221624	AAW80609	P2Y12R	purinergic receptor P2Y12	503659	2.30114	4.48952e-05	0.000548978
15307625	AK235611	PAK1IP1	PAK1 interacting protein 1	100156606	1.53409	7.06909e-05	0.000764026
15233395	XM_001926022	PANK1	pantothenate kinase 1	100154650	1.50183	1.83239e-05	0.000306082
15322017	XM_003129372	PAQR3	progestin and adipoQ receptor family member III	100514591	-3.61452	1.79234e-06	8.19829e-05
15294139	AK347698	PARP11	poly (ADP-ribose) polymerase family, member 11	100524437	2.27255	0.000373518	0.0025189
15222836	XM_003132753	PAXBP1	PAX3 and PAX7 binding protein 1	100525128	2.84425	1.48008e-05	0.000264858
15315062	ABX82835	PBX2	pre-B-cell leukemia homeobox 2	100144541	1.8386	3.31212e-06	0.000110462
15259858	XM_003124041	PCDH12	protocadherin 12	100520068	2.20766	1.49598e-06	7.55e-05
15259820	XM_003124051	PCDHB4	protocadherin beta 4	100521779	1.77271	1.90217e-05	0.000312145
15227530	XM_003133143	PCGF5	polycomb group ring finger 5	100522283	2.25364	4.56358e-07	4.70223e-05
15293541	AAD45525	PDE3A	phosphodiesterase 3A, cGMP-inhibited	396555	2.22162	8.51549e-06	0.000191179
15264130	AAC25682	PDE4A	phosphodiesterase 4A, cAMP-specific	396825	2.50933	1.07728e-05	0.000216738
15321406	AAP31238	PDE5	phosphodiesterase isozyme 5	397616	2.34759	2.4877e-07	3.98253e-05
15267393	AAK31151	PDGFRB	platelet-derived growth factor receptor, beta polypeptide	100126842	1.97671	3.18122e-06	0.000107192
15269457	XM_005655125	PDIA2	protein disulfide isomerase family A, member 2	100738360	1.52893	0.000414051	0.00272375
15236613	AK231346	PDK1	pyruvate dehydrogenase kinase, isozyme 1	100286871	2.53669	1.56921e-07	3.26813e-05
15204728	AAG09468	PDX1	pancreatic and duodenal homeobox 1	397288	1.53011	0.00220154	0.00927405
15231339	AK232087	PES1	pescadillo ribosomal biogenesis factor 1	100154050	2.60784	5.45934e-08	2.66228e-05
15263739	A1XQS1	PET100	PET100 homolog (S. cerevisiae)	100037981	1.6823	4.63656e-06	0.000132705
15208688	AK351468	PEX12	peroxisomal biogenesis factor 12	100517306	2.0782	2.3619e-06	9.1346e-05
15315978	AK398389	PEX6	peroxisomal biogenesis factor 6	100126288	1.89792	0.000103235	0.000996562
15247603	CAN13185	PFDN4	prefoldin subunit 4	100144532	2.38166	1.17207e-05	0.000228315
15283389	AK349998	PGCP	plasma glutamate carboxypeptidase	100157979	2.63763	3.40886e-07	4.2817e-05
15318573	ACI24003	PGF	placental growth factor	100156404	1.8299	2.54446e-05	0.000378805
15297331	AAT09052	PGLYRP1	peptidoglycan recognition protein 1	397213	2.2461	7.40718e-07	5.39201e-05
15307663	XM_005665575	PHACTR1	phosphatase and actin regulator 1	100153737	2.98878	3.0075e-06	0.000104765
15209596	AK240359	PHF23	PHD finger protein 23	100625554	1.50121	1.61796e-05	0.000282306
15286002	A5GFY8	PHGDH	phosphoglycerate dehydrogenase	100144529	-1.62891	2.29146e-06	9.01291e-05
15293200	AK348307	PHLDA1	pleckstrin homology-like domain, family A, member 1	100523904	1.89941	7.16152e-07	5.39201e-05
15283827	XM_001926809	PI15	peptidase inhibitor 15	100158209	2.06347	4.57733e-05	0.000556834
15309402	AK347144	PI16	peptidase inhibitor 16	100155010	2.38237	8.0514e-06	0.000184138
15289657	XM_005652612	PIANP	PILR alpha associated neural protein	100519150	1.72663	0.000306972	0.00217237
15195859	XM_005654483	PIGN	phosphatidylinositol glycan anchor biosynthesis, class N	100522054	1.55724	1.65167e-05	0.000285896
15189421	XM_003353561	PIGO	phosphatidylinositol glycan anchor biosynthesis, class O	100624832	1.99346	2.44127e-06	9.28014e-05
15306181	AAX12416	PIK3C3	phosphatidylinositol 3-kinase, catalytic subunit type 3	503700	2.07991	2.17099e-05	0.000341103
15241020	AK344610	PIKFYVE	phosphoinositide kinase, FYVE finger containing	100521692	-1.57289	0.00225196	0.00940615
15273322	XM_005661907	PILRA	paired immunoglobin-like type 2 receptor alpha	100515653	1.97071	5.03283e-05	0.000593899
15264269	AEK33400	PIN1	peptidylprolyl cis/trans isomerase, NIMA-interacting 1	100512827	2.19837	5.49114e-05	0.000634968
15231154	AK230634	PITPNB	phosphatidylinositol transfer protein, beta	100157274	2.01295	1.77728e-05	0.000301506
15188495	ACF74527	PKC	protein kinase C theta	100152637	2.56367	7.22928e-07	5.39201e-05
15324488	ADM07449	PKD2	polycystic kidney disease 2 (autosomal dominant)	641309	1.90287	0.000532895	0.00327551
15233928	XM_001927121	PKD2L1	polycystic kidney disease 2-like 1	100154788	1.63503	3.43778e-05	0.00045628
15287042	XM_005655472	PKDREJ	polycystin (PKD) family receptor for egg jelly	100520905	1.86293	0.00015383	0.00131738
15311288	AK235447	PKM	pyruvate kinase, muscle	100158154	1.73568	2.75176e-06	9.88462e-05
15271947	AB104654	PKR	double stranded RNA-dependent protein kinase	397588	1.79604	0.00112428	0.00565436
15254388	AK346775	PLA2G16	phospholipase A2, group XVI	100512584	1.61146	2.83899e-06	0.000100687
15298968	AK238562	PLA2G2D	phospholipase A2, group IID	100512662	2.08892	0.00049232	0.00309908
15231401	AK348181	PLA2G3	phospholipase A2, group III	100511161	2.15937	3.04869e-07	4.2817e-05
15192342	ABB90556	PLAGL1	pleiomorphic adenoma gene-like 1	733596	1.76129	7.94955e-06	0.000183658
15276954	XM_005662658	PLB1	phospholipase B1	100519306	1.51915	0.00146565	0.00685943
15183244	ABF82358	PLG	plasminogen	733660	2.70222	1.18878e-06	6.72542e-05
15244577	AAK27154	PLK2	polo-like kinase 2	397251	2.09766	5.97353e-07	5.0625e-05
15307045	AAK27155	PLK3	polo-like kinase 3	397250	2.23631	4.88847e-06	0.000136411
15192818	CAA33171	PLN	phospholamban	397421	-1.7186	0.00137927	0.00656513
15323477	AK230610	PLRG1	pleiotropic regulator 1	100514171	2.227	8.60568e-07	5.82953e-05
15221523	XM_003132464	PLSCR4	phospholipid scramblase 4	100518400	2.43751	1.09084e-06	6.46045e-05
15247422	AAL40162	PLTP	phospholipid transfer protein	397527	2.66465	1.0077e-06	6.22326e-05
15187557	AK231283	PMAIP1	phorbol-12-myristate-13-acetate-induced protein 1	397278	2.28863	3.09912e-05	0.00042398
15317126	AK349512	PML	promyelocytic leukemia	100157336	2.51849	4.41975e-09	2.44479e-05
15265799	AK234124	POC5	POC5 centriolar protein	100519012	2.56522	2.31802e-06	9.05786e-05
15270655	AK346424	POLR1A	polymerase (RNA) I polypeptide A, 194kDa	100518066	2.26454	1.1928e-06	6.72542e-05
15223189	AK236221	POLR3D	polymerase (RNA) III (DNA directed) polypeptide D, 44kDa	100154035	2.52339	0.00015345	0.00131528
15258776	XM_003123778	POLR3G	polymerase (RNA) III (DNA directed) polypeptide G (32kD)	100519356	1.7949	5.32815e-06	0.000144273
15191334	XM_003122249	POMT1	protein-O-mannosyltransferase 1	100525803	2.84522	8.45501e-07	5.74735e-05
15230834	XM_001925378	POP5	processing of precursor 5, ribonuclease P/MRP subunit (S. cerevisiae)	100151786	2.26539	0.000353009	0.00241301
15284357	AAA93523	POU2F1	POU class 2 homeobox 1	397501	1.63068	0.000118653	0.00110121
15199316	XM_003122248	PPAPDC3	phosphatidic acid phosphatase type 2 domain containing 3	100525446	1.5843	3.29985e-05	0.000443081
15309302	AAO34393	PPARD	peroxisome proliferator-activated receptor delta	397297	-1.86606	0.000256882	0.00191507
15247056	AK394537	PPP1R16B	protein phosphatase 1, regulatory subunit 16B	100517865	1.59126	0.00117186	0.00582718
15188588	AK347219	PPP2R5E	protein phosphatase 2, regulatory subunit B', epsilon isoform	100525377	2.88511	2.52279e-08	2.44479e-05
15232772	AJ584614	PPP3CB	protein phosphatase 3, catalytic subunit, beta isozyme	396603	1.70118	8.85577e-05	0.000900152
15313386	XM_003482311	PPP4R4	protein phosphatase 4, regulatory subunit 4	100737576	1.55049	0.00065877	0.00382352
15230445	XM_003132884	PPTC7	PTC7 protein phosphatase homolog (S. cerevisiae)	100513685	1.83482	0.000513515	0.00319247
15244667	AET99221	PPWD1	peptidylprolyl isomerase domain and WD repeat containing 1	100512505	1.95022	4.20528e-07	4.58373e-05
15227154	AAF62507	PPYR1	pancreatic polypeptide receptor 1	397475	1.80276	4.51369e-06	0.000130524
15191247	XM_003122237	PRDM12	PR domain containing 12	100522920	2.33722	0.000614644	0.00363202
15259170	AK347959	PRDM6	PR domain containing 6	100512039	1.56693	9.99483e-06	0.000207865
15321994	XM_005653628	PRDM8	PR domain containing 8	100514243	-3.57276	0.00233353	0.00964194
15254317	AAG13452	PRDX5	peroxiredoxin 5	397273	2.28863	1.00535e-05	0.000207865
15230528	AK240030	PRKAB1	protein kinase, AMP-activated, beta 1 non-catalytic subunit	100156537	2.1848	0.000227406	0.00175204
15202769	AK239028	PRPF18	PRP18 pre-mRNA processing factor 18 homolog (S. cerevisiae)	100513617	1.6601	3.14391e-06	0.000107041
15287772	XM_003126105	PRPH	peripherin	100152434	2.36345	5.49143e-06	0.000146266
15291086	AK239479	PRR5	proline rich 5 (renal)	100152201	-1.93555	0.000110363	0.00104437
15255119	AK349291	PRRG4	proline rich Gla (G-carboxyglutamic acid) 4 (transmembrane)	100513583	-1.83471	3.48541e-05	0.00046104
15220873	XM_005669774	PRRT3	proline-rich transmembrane protein 3	100156687	2.28423	2.50745e-06	9.40361e-05
15268598	AK234524	PRSS8	protease, serine, 8	100522730	1.78375	7.43177e-07	5.39201e-05
15318399	ABI15723	PSEN1	presenilin 1	780411	2.37232	1.38415e-05	0.000254002
15188815	AJ654010	PSIP1	PC4 and SFRS1 interacting protein 1	100157597	1.57052	6.57095e-06	0.000163041
15327632	AK230720	PSMC2	proteasome (prosome, macropain) 26S subunit, ATPase, 2	100514865	1.81446	1.24413e-05	0.00023624
15228944	XM_005671515	PSTK	phosphoseryl-tRNA kinase	100517244	2.32242	1.67831e-05	0.000288214
15250578	AK234367	PTF-BETA	pleiotrophic factor beta	397609	1.51963	6.24492e-05	0.000698211
15300404	AAA75308	PTGER3	prostaglandin E receptor 3 (subtype EP3)	396811	1.62573	4.53774e-05	0.000553836
15312832	AK344085	PTGR2	prostaglandin reductase 2	100156930	1.50807	6.92292e-06	0.000168097
15247335	AK238090	PTI	pancreatic trypsin inhibitor	100156830	1.84664	0.000899699	0.00482887
15318754	XM_003356769	PTPN21	protein tyrosine phosphatase, non-receptor type 21	100152076	1.87427	9.29394e-05	0.000929252
15190092	AK235187	PTPN3	protein tyrosine phosphatase, non-receptor type 3	100157184	1.59419	0.000141953	0.00124063
15255320	XM_003122934	PTPN5	protein tyrosine phosphatase, non-receptor type 5 (striatum-enriched)	100524422	1.5491	0.000556335	0.00336673
15299375	AK238104	PTPRU	protein tyrosine phosphatase, receptor type, U	100515955	2.78148	1.36366e-07	3.13969e-05
15271357	XM_005662525	PUS10	pseudouridylate synthase 10	100523369	1.51043	6.30582e-05	0.000703414
15185842	XM_005654441	PYGO1	pygopus homolog 1 (Drosophila)	100156479	1.64166	3.18504e-05	0.000431543
15247199	XM_001925438	R3HDML	R3H domain containing-like	100155196	2.30067	1.26426e-06	6.89426e-05
15238316	AK232101	RAB17	RAB17, member RAS oncogene family	100516468	1.96916	0.00194766	0.00848951
15208954	ABI97176	RAB34	RAB34, member RAS oncogene family	100144491	2.39975	3.39921e-05	0.000452081
15265155	ABI97177	RAB3A	RAB3A, member RAS oncogene family	100144498	1.89079	0.000169534	0.00140933
15309384	XM_005665935	RAB44	RAB44, member RAS oncogene family	100153789	2.02019	6.06779e-05	0.000682696
15207288	AAS55918	RAB5C	RAB5C, member RAS oncogene family	100523862	1.89123	1.95581e-06	8.41514e-05
15311656	A5A779	RABGGTA	Rab geranylgeranyltransferase, alpha subunit	100049679	1.65773	0.000116702	0.00108743
15187031	AB355632	RAD51	RAD51 homolog (S. cerevisiae)	100141309	2.63833	3.76118e-07	4.4357e-05
15241938	AB090163	RAMP1	receptor (G protein-coupled) activity modifying protein 1	397401	-2.00629	2.51153e-05	0.000375617
15225797	AK237655	RANBP1	RAN binding protein 1	100151896	1.51037	0.000344069	0.0023676
15316578	XM_003128446	RASGRF1	Ras protein-specific guanine nucleotide-releasing factor 1	100157221	2.38499	5.03377e-07	4.78106e-05
[truncated: 298 more rows]
