# Supplementary material for: Deciphering transcriptome profiles of peripheral blood mononuclear cells in response to PRRSV vaccination in pigs
Source: BMC Genomics. 2016 Aug 15;17:641. doi: 10.1186/s12864-016-2849-1 (PMC4986384; doi:10.1186/s12864-016-2849-1)
Supplement: Additional file 5: — List of DEGs in PBMCs of pigs at 72 hpv of PRRSV vaccination in pigs compared to control. (XLSX 41 kb) [file 12864_2016_2849_MOESM5_ESM.xlsx]

## Sheet: DEGs_72 hpv
Transcrpit ID	Accession number	Symbol	Gene name	Entrez ID	log2 Fold change	P value	adjusted P value
15292099	AK345834	AAAS	achalasia, adrenocortical insufficiency, alacrimia	100154333	-1.60573	7.88596e-05	0.00519809
15327430	AAO17314	ABCB1	ATP-binding cassette, sub-family B (MDR/TAP), member 1	396910	-1.6955	1.71432e-05	0.00290133
15221881	XM_003132563	ABCC5	ATP-binding cassette, sub-family C (CFTR/MRP), member 5	100513626	1.59232	4.8468e-05	0.00416212
15199282	XM_005660524	ABL1	c-abl oncogene 1, non-receptor tyrosine kinase	100524544	-1.86163	0.000228101	0.00922629
15211009	AB231334	ACE	angiotensin I converting enzyme (peptidyl-dipeptidase A) 1	613133	-1.84154	0.00021116	0.00883307
15251407	XM_003360197	ADCY1	adenylate cyclase 1 (brain)	100624934	1.9587	8.91769e-05	0.00549288
15226974	AK237305	ANXA11	annexin A11	100156481	1.73462	0.000198276	0.00856877
15232843	AK231264	AP3M1	adaptor-related protein complex 3, mu 1 subunit	100155017	1.50186	1.03558e-05	0.00255422
15287840	A8W649	AQP5	aquaporin 5	100126278	2.08398	3.94176e-05	0.00380137
15237694	ACG50182	ARPC2	actin related protein 2/3 complex, subunit 2, 34kDa	100153175	-2.20281	2.61111e-06	0.00154902
15278033	AK235138	ATAD2	ATPase family, AAA domain containing 2	100155780	-1.55074	4.53869e-05	0.00407837
15192977	XM_003121263	B3GAT2	beta-1,3-glucuronyltransferase 2 (glucuronosyltransferase S)	100526195	2.83649	2.69008e-05	0.00328697
15249800	AK238230	B4GALT5	UDP-Gal:betaGlcNAc beta 1,4- galactosyltransferase, polypeptide 5	100522653	-1.57578	3.14107e-06	0.00170813
15185743	XM_003121469	BNIP2	BCL2/adenovirus E1B 19kDa interacting protein 2	100521534	-2.11581	1.52046e-05	0.00287692
15246646	ABI64140	BPIFB1	BPI fold containing family B, member 1	100113426	2.57236	0.000118455	0.00644164
15322402	XM_003356861	BST1	bone marrow stromal cell antigen 1	100625942	1.76849	2.94339e-05	0.00351359
15208656	XM_005656978	C12H17orf66	chromosome 12 open reading frame, human C17orf66	100518148	1.6082	6.054e-05	0.00454303
15305081	AAR20888	C1QB	complement component 1, q subcomponent, B chain	100518846	2.53205	2.34709e-05	0.00312578
15279656	XM_003355080	C4H1orf110	chromosome 4 open reading frame, human C1orf110	100156626	-1.56828	0.000240778	0.00946524
15198678	AAQ97591	C5	complement component 5	414437	1.96428	0.000255378	0.00967478
15297029	XM_003127147	C6H19orf54	chromosome 6 open reading frame, human C19orf54	100524024	-2.50781	0.000210074	0.00880647
15300366	XM_005653430	C6H1orf173	chromosome 6 open reading frame, human C1orf173	100514238	2.32915	8.24155e-05	0.00532162
15279681	AB214979	CAR	constitutive androstane receptor	654317	-1.64089	6.31966e-06	0.00219781
15327159	AK350034	CASD1	CAS1 domain containing 1	100521674	1.56554	0.000161276	0.00770201
15211288	XM_003131348	CCDC43	coiled-coil domain containing 43	100526134	-3.16595	0.0001444	0.00724853
15208715	ACX42340	CCL1	chemokine (C-C motif) ligand 1	100310829	-1.57536	5.9124e-05	0.00452137
15212663	ABM55707	CCL11	chemokine (C-C motif) ligand 11	100038010	1.53283	7.09313e-05	0.00491912
15310257	XM_001925731	CD2AP	CD2-associated protein	100154585	1.62088	3.2629e-05	0.00362476
15243900	XM_005672398	CDH12	cadherin 12, type 2 (N-cadherin 2)	100523408	-4.14893	6.76234e-06	0.00219781
15265643	XM_003123669	CDHR2	cadherin-related family member 2	100525685	1.58776	0.0001752	0.00803254
15195218	XM_005659753	CHAC1	ChaC, cation transport regulator homolog 1 (E. coli)	100524723	1.52999	9.49729e-05	0.00568589
15310294	XM_001924570	CHRNA5	cholinergic receptor, nicotinic, alpha 5 (neuronal)	100156023	1.55472	2.28234e-05	0.00312578
15280637	ACJ38128	CHTOP	chromatin target of PRMT1	100153064	-1.57079	3.67176e-05	0.00380137
15223003	XM_003132790	CKS2	CDC28 protein kinase regulatory subunit 2	100520933	1.57456	4.93189e-05	0.00416212
15282345	AK231160	CLCA4	chloride channel accessory 4	100154624	-1.67514	1.83189e-05	0.00291046
15317213	XM_005666193	CLEC14A	C-type lectin domain family 14, member A	100157365	1.99217	3.7137e-06	0.00191324
15320314	AAB36034	CNG-1	cGMP-gated cation channel	397366	-1.58435	0.00024469	0.00956286
15265451	XM_003123627	CNOT6	CCR4-NOT transcription complex, subunit 6	100516183	-1.66054	0.000117541	0.00640975
15322891	AK350836	CPE	carboxypeptidase E	100037304	1.50969	7.21155e-06	0.00219781
15324678	ABV22547	CSN1S1	casein alpha s1	445514	-1.58091	1.95865e-05	0.00296548
15322034	AK397525	CSN1S2	alpha(s2)-casein	445515	-2.1898	5.34774e-06	0.00219781
15185271	XM_003121430	CTIF	CBP80/20-dependent translation initiation factor	100152137	-1.52425	0.000262023	0.00974132
15300610	ABI33873	DAB1	disabled homolog 1 (Drosophila)	100037307	1.57943	5.77825e-05	0.00450681
15253516	AK348534	DEAF1	deformed epidermal autoregulatory factor 1 (Drosophila)	100512152	-1.50453	2.55073e-05	0.00324755
15230320	ACJ24820	DIABLO	diablo, IAP-binding mitochondrial protein	100155744	1.82413	1.75897e-05	0.00291046
15236881	XM_003133526	DNAJC10	DnaJ (Hsp40) homolog, subfamily C, member 10	100523288	-1.66285	0.000282145	0.00997428
15242520	XM_003133880	DNAJC21	DnaJ (Hsp40) homolog, subfamily C, member 21	100513694	1.8097	0.000221976	0.00908089
15244829	XM_003134047	EFCAB9	EF-hand calcium binding domain 9	100523031	-2.35545	4.85149e-07	0.000636318
15291478	AK235304	EIF3L	eukaryotic translation initiation factor 3, subunit L	100515608	-2.05035	0.000165279	0.00774084
15257707	AK235371	EMC3	ER membrane protein complex subunit 3	100154665	-1.68323	0.000272404	0.00982109
15296087	XM_003126935	EXOC3L1	exocyst complex component 3-like 1	100522868	-2.5721	6.01906e-07	0.00065464
15191750	XM_003122343	FAM166A	family with sequence similarity 166, member A	100514750	2.55129	1.603e-06	0.001207
15254097	AAB52915	FAU	Finkel-Biskis-Reilly murine sarcoma virus (FBR-MuSV) ubiquitously expressed	396977	2.34841	2.17288e-06	0.00142263
15302443	AFK25170	FFAR2-L	free fatty acid receptor 2-like	100517472	-1.74874	5.7076e-05	0.0044695
15311340	XM_001929276	FOXA1	forkhead box A1	100156502	1.67605	0.000229358	0.0092306
15226812	XM_001928248	FUT11	fucosyltransferase 11 (alpha (1,3) fucosyltransferase)	100157040	1.60129	9.20585e-06	0.00242008
15317350	AK238743	G2E3	G2/M-phase specific E3 ubiquitin protein ligase	100153402	2.03563	4.59723e-05	0.00407837
15254585	AK231492	GIF	gastric intrinsic factor (vitamin B synthesis)	100514273	1.78711	2.89233e-05	0.00348922
15305673	XM_003356320	GJA9	gap junction protein, alpha 9, 59kDa	100626636	-2.75585	3.71388e-07	0.000636318
15222031	XM_005670072	GMNC	geminin coiled-coil domain containing	100521153	-1.5665	1.80352e-05	0.00291046
15191371	XM_001929441	GTF3C4	general transcription factor IIIC, polypeptide 4, 90kDa	100157514	-1.74999	0.00023777	0.00939456
15311590	ACJ72857	GZMB	granzyme B (granzyme 2, cytotoxic T-lymphocyte-associated serine esterase 1)	100233184	1.67034	1.12389e-05	0.00258853
15266003	AK350792	HAPLN1	hyaluronan and proteoglycan link protein 1	445513	-1.5226	5.13215e-05	0.00425729
15224656	XM_005657322	HECTD4	HECT domain containing E3 ubiquitin protein ligase 4	100151787	-3.04675	1.61825e-07	0.000636318
15211224	XM_005668721	HEXIM2	hexamethylene bis-acetamide inducible 2	100524519	-2.16719	0.00025126	0.00962606
15305731	XM_003127826	HEYL	hairy/enhancer-of-split related with YRPW motif-like	100518256	2.51364	2.06337e-05	0.00305389
15273456	XM_005661970	HIP1	huntingtin interacting protein 1	100523598	1.71242	0.000281388	0.00997428
15251306	XM_003134841	HOXA4	homeobox A4	100519635	2.89578	2.87091e-07	0.000636318
15207952	XM_003358074	HOXB8	homeobox B8	100627661	1.7711	2.621e-05	0.00324755
15316893	AAA31089	IDH2	isocitrate dehydrogenase 2 (NADP+), mitochondrial	397603	1.89065	4.23513e-05	0.00396704
15188694	ACV42402	IFN-ALPHA-13	interferon-alpha-13	100152100	-2.67007	6.0411e-05	0.00454303
15293010	AK345824	IRAK3	interleukin-1 receptor-associated kinase 3	100514645	-1.59388	0.000188245	0.00830018
15209765	XM_003131953	KCNAB3	potassium voltage-gated channel, shaker-related subfamily, beta member 3	100523637	-1.85408	7.88698e-06	0.00220576
15262817	XM_005661100	KCNC1	potassium voltage-gated channel, Shaw-related subfamily, member 1	100513908	1.93979	3.91026e-05	0.00380137
15184383	XM_003121265	KCNQ5	potassium voltage-gated channel, KQT-like subfamily, member 5	100154391	-2.64012	1.13134e-07	0.000636318
15289868	ACH71257	KDM5A	lysine (K)-specific demethylase 5A	100294704	1.65723	3.98222e-06	0.00196782
15249507	XM_005654244	L3MBTL1	l(3)mbt-like 1 (Drosophila)	100156973	-2.18735	1.98436e-05	0.00296548
15193612	AAL09468	LAMA4	laminin, alpha 4	100154581	-1.50022	7.72013e-06	0.00219781
15195513	AK344350	LINS	lines homolog (Drosophila)	100154247	-1.93393	0.000126727	0.00671547
15255094	AK352425	LMO2	LIM domain only 2 (rhombotin-like 1)	100512825	2.11745	0.000179111	0.00808708
15276862	ABD94502	LOC100049694	ubiquitin-conjugating BIR-domain enzyme	100049694	2.06973	2.61274e-05	0.00324755
15325284	ABW96897	LOC100127151	aquaporin 11	100127151	-1.66543	1.97831e-05	0.00296548
15317698	XM_001924815	LOC100151899	olfactory receptor 6J1-like	100151899	-1.71054	5.82635e-05	0.00452137
15199092	XR_130356	LOC100152721	golgin subfamily A member 2-like	100152721	-1.53689	4.62481e-05	0.00407837
15288244	AGR86101	LOC100154715	cyclin-dependent kinase-2 alpha	100154715	-1.66602	0.000217435	0.00896604
15219987	AK344689	LOC100512072	ubiquitin specific peptidase 4 (proto-oncogene)	100512072	2.2022	0.000181125	0.00811414
15254080	XM_003122534	LOC100512393	potassium channel subfamily K member 7-like	100512393	2.25176	0.000176541	0.00803868
15260188	XM_003124154	LOC100512461	olfactory receptor 140-like	100512461	1.75951	0.000146163	0.00729956
15289830	AK389184	LOC100515028	putative ATP-dependent RNA helicase DDX11-like protein 8-like	100515028	-1.67081	9.17333e-05	0.00555995
15260406	AK232567	LOC100515296	solute carrier family 22 member 18-like	100515296	-2.07278	7.62586e-06	0.00219781
15314493	XM_003128247	LOC100515554	olfactory receptor 12D2-like	100515554	-1.60935	4.85965e-05	0.00416212
15326432	XM_003129998	LOC100516454	olfactory receptor 8B8-like	100516454	1.66321	6.75322e-05	0.00479013
15308024	XM_003128225	LOC100516618	putative olfactory receptor 2W6-like	100516618	1.61506	1.49193e-05	0.00287692
15294626	XM_003126652	LOC100516910	olfactory receptor 8S1-like	100516910	-1.52641	5.07166e-05	0.00424307
15264735	XM_003123381	LOC100518060	olfactory receptor 7A17-like	100518060	1.56913	0.000246191	0.00956286
15268212	XM_003124380	LOC100519188	rab-like protein 5-like	100519188	2.49674	7.50344e-06	0.00219781
15275124	XM_005662284	LOC100520015	putative speedy protein E6-like	100520015	-1.95975	3.69728e-06	0.00191324
15266616	XM_003123921	LOC100521955	uncharacterized LOC100521955	100521955	-1.6256	2.90515e-05	0.00348922
15260180	XM_003124125	LOC100522065	olfactory receptor 1030-like	100522065	1.6019	3.79354e-05	0.00380137
15241062	AK351203	LOC100522220	gamma-crystallin F-like	100522220	-1.69038	4.87304e-05	0.00416212
15252188	XM_003134646	LOC100522581	CCR4-NOT transcription complex subunit 4-like	100522581	-1.62268	7.69074e-05	0.0051428
15237554	XM_003133629	LOC100522764	ribulose-phosphate 3-epimerase-like	100522764	1.64738	8.95045e-05	0.00549288
15261960	XM_003122788	LOC100523167	olfactory receptor 4X2-like	100523167	-1.62772	0.000123953	0.00663011
15297019	XM_005655855	LOC100523190	cytochrome P450 2F1-like	100523190	2.43625	1.71629e-05	0.00290133
15286328	XM_003125853	LOC100523736	protein pitchfork-like	100523736	-1.51874	1.05671e-05	0.00255422
15254744	XM_003122794	LOC100524237	olfactory receptor 4S2-like	100524237	1.63459	6.82063e-06	0.00219781
15316601	XM_005658548	LOC100621968	aurora kinase A-like	100621968	1.60413	0.000161303	0.00770201
15249422	XM_005672933	LOC100622320	ral GTPase-activating protein subunit beta-like	100622320	-1.80515	9.37772e-05	0.00564885
15206904	XM_003358010	LOC100626147	leucine-rich repeat-containing protein 37A-like	100626147	-1.54621	1.68505e-05	0.00290133
15285529	AK346625	LOC100626168	protein S100-A5-like	100626168	-1.59849	4.52111e-05	0.00407837
15257368	XM_003354110	LOC100626190	olfactory receptor 7A5-like	100626190	-1.54088	5.41329e-05	0.00432555
15265937	XR_135144	LOC100737503	thrombospondin-4-like	100737503	2.64829	3.08507e-07	0.000636318
15284502	XR_303065	LOC100738562	uncharacterized LOC100738562	100738562	1.54031	4.98485e-05	0.00418834
15197022	XM_005660068	LOC100739402	kelch-like protein 9-like	100739402	1.56124	1.63614e-05	0.00290133
15260164	XM_003480960	LOC100739499	olfactory receptor 8K3-like	100739499	1.59732	0.000107902	0.00608762
15302473	AAT88087	LOC494560	heat shock protein 20kDa	494560	-1.71347	0.000152037	0.00740456
15315594	AAZ81949	LOC654299	transcription enhancer factor 5	654299	2.23072	5.87333e-05	0.00452137
15300356	ABF72038	LOC733653	crystallin, zeta (quinone reductase)	733653	2.39852	4.74676e-05	0.00414854
15219043	ABI96190	LOC780417	UB2E2	780417	-1.96571	7.92842e-05	0.00519852
15249446	ACA51852	LPIN3	lipin 3	100170771	-1.6258	2.46397e-05	0.00321581
15300378	ABF72042	LRRIQ3	leucine-rich repeats and IQ motif containing 3	733655	-1.59756	2.26608e-05	0.00312578
15264335	AK239666	MAN2B1	mannosidase, alpha, class 2B, member 1	100518647	1.50112	6.86068e-06	0.00219781
15265088	AK235554	MAP1S	microtubule-associated protein 1S	100517999	-1.59514	7.12913e-05	0.00491912
15203844	NR_035364	MIR15A	microRNA mir-15a	100316595	-1.88463	1.9679e-05	0.00296548
15212792	NR_038540	MIR193A	microRNA mir-193a	100498771	-1.55517	1.18163e-05	0.00259559
15285100	NR_035363	MIR9-1	microRNA mir-9-1	100170406	-1.80639	2.37522e-06	0.00145312
15320787	XM_003129073	MOB1B	MOB kinase activator 1B	100517174	2.98974	8.64326e-05	0.00545479
15247597	A5GFZ6	MOCS3	molybdenum cofactor synthesis 3	100124378	-1.91701	1.91779e-05	0.00295626
15224130	AK351364	MORN3	MORN repeat containing 3	100158159	-2.56096	1.2183e-06	0.00103699
15282405	XM_003481328	MROH6	maestro heat-like repeat family member 6	100737318	-1.55074	4.53869e-05	0.00407837
15210490	XM_003131188	MRPL38	mitochondrial ribosomal protein L38	100520633	-1.93668	0.000126921	0.00671547
15322180	XM_005666512	MSANTD1	Myb/SANT-like DNA-binding domain containing 1	100518261	1.89838	0.000122631	0.00659548
15222197	ABY53612	MUC20	mucin 20, cell surface associated	100134954	1.74964	1.40524e-06	0.00114627
15255355	NA	NA	NA	NA	-2.51459	7.63139e-08	0.000636318
15254100	NA	NA	NA	NA	2.62489	2.41379e-07	0.000636318
15230461	NA	NA	NA	NA	-2.83163	2.7451e-07	0.000636318
15305684	NA	NA	NA	NA	-2.75585	3.71388e-07	0.000636318
15181313	NA	NA	NA	NA	-2.55032	4.55599e-07	0.000636318
15182271	NA	NA	NA	NA	2.28534	5.4656e-07	0.000636318
15209760	NA	NA	NA	NA	-2.31935	5.52557e-07	0.000636318
15182395	NA	NA	NA	NA	-3.86258	6.63243e-07	0.000683384
15262789	NA	NA	NA	NA	2.70458	1.073e-06	0.000954822
15181751	NA	NA	NA	NA	1.97263	1.69488e-06	0.00122892
15184942	NA	NA	NA	NA	-3.19187	1.83216e-06	0.00128101
15254095	NA	NA	NA	NA	2.11352	2.19461e-06	0.00142263
15204583	NA	NA	NA	NA	1.80058	4.02192e-06	0.00196782
15316608	NA	NA	NA	NA	2.18953	4.12119e-06	0.00196782
15199875	NA	NA	NA	NA	1.67714	5.0328e-06	0.00219781
15244268	NA	NA	NA	NA	-2.63476	5.14228e-06	0.00219781
15265018	NA	NA	NA	NA	-2.25587	5.58942e-06	0.00219781
15222774	NA	NA	NA	NA	1.90545	5.96278e-06	0.00219781
15254746	NA	NA	NA	NA	2.09992	6.12076e-06	0.00219781
15316614	NA	NA	NA	NA	2.10217	6.29076e-06	0.00219781
15254048	NA	NA	NA	NA	2.00243	6.58409e-06	0.00219781
15259374	NA	NA	NA	NA	2.33405	6.61997e-06	0.00219781
15276716	NA	NA	NA	NA	1.79723	6.62224e-06	0.00219781
15182031	NA	NA	NA	NA	-1.63488	6.72138e-06	0.00219781
15209485	NA	NA	NA	NA	-2.28771	6.85972e-06	0.00219781
15180139	NA	NA	NA	NA	2.4299	7.69244e-06	0.00219781
15254084	NA	NA	NA	NA	1.82572	8.44317e-06	0.00232196
15182771	NA	NA	NA	NA	1.81448	9.27138e-06	0.00242008
15221592	NA	NA	NA	NA	1.67556	1.09595e-05	0.00255422
15297234	NA	NA	NA	NA	-2.56382	1.21977e-05	0.00259559
15247831	NA	NA	NA	NA	1.9053	1.31676e-05	0.00272787
15214642	NA	NA	NA	NA	1.90049	1.49205e-05	0.00287692
15324201	NA	NA	NA	NA	-2.07904	1.49421e-05	0.00287692
15326843	NA	NA	NA	NA	-2.07904	1.49421e-05	0.00287692
15277439	NA	NA	NA	NA	2.01474	1.52625e-05	0.00287692
15207928	NA	NA	NA	NA	-1.61524	1.56557e-05	0.00289143
15180737	NA	NA	NA	NA	-2.6952	1.8035e-05	0.00291046
15277430	NA	NA	NA	NA	1.96141	1.81883e-05	0.00291046
15181181	NA	NA	NA	NA	1.61032	1.84347e-05	0.00291046
15264302	NA	NA	NA	NA	2.18053	1.89891e-05	0.00295039
15211892	NA	NA	NA	NA	2.01814	2.26135e-05	0.00312578
15222762	NA	NA	NA	NA	1.66003	2.28136e-05	0.00312578
15180773	NA	NA	NA	NA	1.58606	2.32681e-05	0.00312578
15269588	NA	NA	NA	NA	-1.55192	2.34051e-05	0.00312578
15198833	NA	NA	NA	NA	-1.75466	2.37554e-05	0.00314229
15279096	NA	NA	NA	NA	-2.01441	2.39915e-05	0.00315223
15189447	NA	NA	NA	NA	1.54188	2.53015e-05	0.00324755
15251277	NA	NA	NA	NA	1.64573	2.60418e-05	0.00324755
15201852	NA	NA	NA	NA	-1.823	2.60865e-05	0.00324755
15180931	NA	NA	NA	NA	1.75299	2.65018e-05	0.00326305
15319527	NA	NA	NA	NA	-2.15147	2.99003e-05	0.00352626
15181965	NA	NA	NA	NA	-1.83506	3.12063e-05	0.00359369
15326472	NA	NA	NA	NA	-1.5499	3.16518e-05	0.00362366
15182483	NA	NA	NA	NA	2.00842	3.22336e-05	0.00362476
15217868	NA	NA	NA	NA	2.18194	3.22895e-05	0.00362476
15254748	NA	NA	NA	NA	1.60368	3.38637e-05	0.00368306
15180285	NA	NA	NA	NA	1.87689	3.41325e-05	0.00368392
15274005	NA	NA	NA	NA	1.88334	3.61093e-05	0.00380137
15245958	NA	NA	NA	NA	-3.04259	3.67358e-05	0.00380137
15296733	NA	NA	NA	NA	1.57027	3.69875e-05	0.00380137
15278202	NA	NA	NA	NA	2.39633	3.75469e-05	0.00380137
15190025	NA	NA	NA	NA	-2.88544	3.80071e-05	0.00380137
15265911	NA	NA	NA	NA	2.00471	3.83203e-05	0.00380137
15181549	NA	NA	NA	NA	2.31822	3.87133e-05	0.00380137
15307471	NA	NA	NA	NA	-2.24532	3.88459e-05	0.00380137
15237746	NA	NA	NA	NA	-2.28826	3.93606e-05	0.00380137
15182209	NA	NA	NA	NA	1.54947	4.09056e-05	0.0038679
15244644	NA	NA	NA	NA	2.08751	4.38004e-05	0.00406389
15293092	NA	NA	NA	NA	1.59128	4.49984e-05	0.00407837
15199151	NA	NA	NA	NA	-1.51876	4.50786e-05	0.00407837
15202267	NA	NA	NA	NA	1.75255	4.62124e-05	0.00407837
15260424	NA	NA	NA	NA	-1.66527	4.74162e-05	0.00414854
15232983	NA	NA	NA	NA	-2.04685	4.92387e-05	0.00416212
15301792	NA	NA	NA	NA	-1.94168	4.93238e-05	0.00416212
15204577	NA	NA	NA	NA	-1.54514	5.15784e-05	0.00426055
15201254	NA	NA	NA	NA	1.50875	5.25563e-05	0.00427127
15302610	NA	NA	NA	NA	-1.75373	5.26177e-05	0.00427127
15207242	NA	NA	NA	NA	1.97047	5.39123e-05	0.00432555
15213767	NA	NA	NA	NA	1.82766	5.45936e-05	0.00433198
15295713	NA	NA	NA	NA	-1.74874	5.7076e-05	0.0044695
15181927	NA	NA	NA	NA	-2.72528	6.14555e-05	0.00457458
15181931	NA	NA	NA	NA	-2.72528	6.14555e-05	0.00457458
15277178	NA	NA	NA	NA	1.84717	6.29186e-05	0.00464949
15180269	NA	NA	NA	NA	1.98129	6.31744e-05	0.00464949
15180273	NA	NA	NA	NA	1.98129	6.31744e-05	0.00464949
15182233	NA	NA	NA	NA	1.50622	6.41896e-05	0.0046588
15215191	NA	NA	NA	NA	1.54067	6.6253e-05	0.00475104
15275933	NA	NA	NA	NA	2.51312	6.69451e-05	0.00478315
15181433	NA	NA	NA	NA	-1.5187	6.74876e-05	0.00479013
15182079	NA	NA	NA	NA	-1.59222	7.16313e-05	0.00492044
15197337	NA	NA	NA	NA	1.63974	7.64822e-05	0.0051428
15244646	NA	NA	NA	NA	1.98533	7.79081e-05	0.00515273
15189936	NA	NA	NA	NA	1.50638	8.26364e-05	0.00532162
15242268	NA	NA	NA	NA	-1.83839	8.44374e-05	0.00536698
15180143	NA	NA	NA	NA	-1.55672	8.82745e-05	0.00549288
15287346	NA	NA	NA	NA	-1.53803	8.87522e-05	0.00549288
15180515	NA	NA	NA	NA	1.53935	8.93651e-05	0.00549288
15291074	NA	NA	NA	NA	-1.64571	9.72985e-05	0.00577216
15264186	NA	NA	NA	NA	1.8261	0.000101312	0.00592055
15308191	NA	NA	NA	NA	-1.58044	0.000102945	0.00596256
15224170	NA	NA	NA	NA	-1.55172	0.000103914	0.00598746
15283528	NA	NA	NA	NA	-1.58535	0.000110368	0.00613829
15269701	NA	NA	NA	NA	-1.59244	0.000133406	0.00691073
15308907	NA	NA	NA	NA	1.51055	0.000137188	0.00699409
15182077	NA	NA	NA	NA	1.90067	0.000138475	0.00702456
15259632	NA	NA	NA	NA	1.77126	0.000138516	0.00702456
15303834	NA	NA	NA	NA	1.9231	0.000145232	0.00727162
15180237	NA	NA	NA	NA	1.7481	0.000148222	0.00734616
15181347	NA	NA	NA	NA	2.04797	0.000152047	0.00740456
15315785	NA	NA	NA	NA	-1.85438	0.000155878	0.00753487
15258930	NA	NA	NA	NA	2.26053	0.00015715	0.00756275
15190255	NA	NA	NA	NA	1.60108	0.000163883	0.00772219
15259888	NA	NA	NA	NA	-1.84538	0.000183265	0.00814077
15218759	NA	NA	NA	NA	1.62154	0.000183383	0.00814077
15303841	NA	NA	NA	NA	1.87853	0.000194521	0.00847846
15182699	NA	NA	NA	NA	1.55809	0.000199384	0.00859769
15195077	NA	NA	NA	NA	-1.86163	0.000228101	0.00922629
15269106	NA	NA	NA	NA	1.63657	0.000233321	0.00928401
15288780	NA	NA	NA	NA	-1.5376	0.000237809	0.00939456
15180561	NA	NA	NA	NA	1.5208	0.00024126	0.00946524
15262297	NA	NA	NA	NA	-1.66084	0.000248455	0.00961264
15276478	NA	NA	NA	NA	-2.05204	0.000250107	0.00962606
15268341	NA	NA	NA	NA	-1.74001	0.000253787	0.00967478
15196079	NA	NA	NA	NA	-2.73611	0.000256551	0.00967478
15291076	NA	NA	NA	NA	-1.55219	0.000263225	0.00974132
15181215	NA	NA	NA	NA	1.70935	0.000271269	0.00981632
15209480	NA	NA	NA	NA	1.8947	0.000276451	0.00987605
15301805	AK236323	NFAT5	nuclear factor of activated T-cells 5, tonicity-responsive	100516737	-1.52106	0.000110999	0.00615586
15318246	AAR92459	NFS	NFS protein	404692	-1.86804	9.17944e-06	0.00242008
15311362	XM_001925340	NKX2-8	NK2 homeobox 8	100155618	1.60374	4.07365e-05	0.0038679
15274524	ABY61045	NLRC3	NLR family, CARD domain containing 3	100135669	-1.78017	3.78505e-05	0.00380137
15234114	L10124	NT5C2	5'-nucleotidase, cytosolic II	100154612	2.10163	1.54489e-06	0.001207
15266293	AK346074	NUDT12	nudix (nucleoside diphosphate linked moiety X)-type motif 12	100512459	2.1646	0.000209295	0.00880647
15284433	AK231131	NUF2	NUF2, NDC80 kinetochore complex component	100152590	1.98374	3.69629e-05	0.00380137
15317998	XM_003356728	NUTM1	NUT midline carcinoma, family member 1	100154145	-2.92594	6.33033e-06	0.00219781
15269928	XM_003124781	OMD	osteomodulin	100511925	-1.58948	5.17817e-06	0.00219781
15192156	AAB53770	OPRM1	opioid receptor, mu 1	396802	1.61754	4.78501e-05	0.00416212
15261402	ACA09613	OTUB1	OTU domain, ubiquitin aldehyde binding 1	100302092	-3.14955	8.09806e-07	0.000792678
15307663	XM_005665575	PHACTR1	phosphatase and actin regulator 1	100153737	2.38782	3.43628e-05	0.00368392
15231401	AK348181	PLA2G3	phospholipase A2, group III	100511161	1.58599	1.06541e-05	0.00255422
15263446	XM_005661327	PLIN4	perilipin 4	100524667	-2.13412	0.000217924	0.00896604
15317126	AK349512	PML	promyelocytic leukemia	100157336	1.74959	4.24053e-07	0.000636318
15191334	XM_003122249	POMT1	protein-O-mannosyltransferase 1	100525803	2.19063	1.60686e-05	0.00290133
15324652	XM_003129364	PRKG2	protein kinase, cGMP-dependent, type II	100512796	-1.6955	1.71432e-05	0.00290133
15287772	XM_003126105	PRPH	peripherin	100152434	1.69877	0.000164815	0.0077376
15241938	AB090163	RAMP1	receptor (G protein-coupled) activity modifying protein 1	397401	-2.67614	1.01663e-06	0.000947741
15260400	XM_003122393	RASSF7	Ras association (RalGDS/AF-6) domain family (N-terminal) member 7	100512884	-2.07278	7.62586e-06	0.00219781
15283851	ABU40196	RDH10	retinol dehydrogenase 10 (all-trans)	100127136	1.52292	5.2272e-05	0.00427127
15318252	AK235148	RDH11	retinol dehydrogenase 11 (all-trans/9-cis/11-cis)	100154684	-1.9109	0.000146788	0.00731213
15264262	XM_003123249	RDH8	retinol dehydrogenase 8 (all-trans)	100517329	2.04997	3.26316e-05	0.00362476
15191786	XM_003122347	RNF208	ring finger protein 208	100515466	-2.92351	0.000161793	0.00770662
15214163	XM_005657053	RNF222	ring finger protein 222	100621152	-1.96051	5.28097e-07	0.000636318
15198418	ABI96205	ROD1	polypyrimidine tract binding protein 3	768100	-1.61158	3.03356e-06	0.0016968
15247643	A5GFW7	RTFDC1	protein RTF2 homolog	100126294	2.10578	1.08909e-05	0.00255422
15286752	AK234692	RWDD3	RWD domain containing 3	100625281	-1.89694	3.0101e-05	0.00352867
15246409	AK349737	SDCBP2	syndecan binding protein (syntenin) 2	100513633	1.56785	7.02631e-05	0.00491912
15215583	XM_001927855	SEMA3B	sema domain, immunoglobulin domain (Ig), short basic domain, secreted, (semaphorin) 3B	100153200	-2.31935	5.52557e-07	0.000636318
15243653	XM_003483864	SEMA5A	sema domain, seven thrombospondin repeats (type 1 and type 1-like), transmembrane domain (TM) and short cytoplasmic domain, (semaphorin) 5A	100516117	1.55944	2.34289e-05	0.00312578
15185303	AY609971	SKA1	spindle and kinetochore associated complex subunit 1	100157355	-2.02031	0.000150937	0.00740456
15185208	XM_003121413	SLC14A2	solute carrier family 14 (urea transporter), member 2	100517692	1.62506	2.70318e-05	0.00328697
15255052	AK390012	SLC1A2	solute carrier family 1 (glial high affinity glutamate transporter), member 2	100627068	1.65895	7.24228e-05	0.00495006
15278342	AK231198	SLC25A32	solute carrier family 25 (mitochondrial folate carrier), member 32	100154544	2.17227	0.000281194	0.00997428
15216974	AK230755	SLC25A36	solute carrier family 25 (pyrimidine nucleotide carrier ), member 36	100513238	1.53935	2.19986e-05	0.00312578
15319285	XM_003128729	SLC25A47	solute carrier family 25, member 47	100515556	-1.73787	0.000180572	0.00810793
15282565	AAM95457	SLC52A2	solute carrier family 52, riboflavin transporter, member 2	445519	2.78893	5.18133e-06	0.00219781
15255264	XM_003122908	SLC5A12	solute carrier family 5 (sodium/monocarboxylate cotransporter), member 12	100519011	-1.54828	0.000237255	0.00939456
15191603	AK237457	SNRPA1	small nuclear ribonucleoprotein polypeptide A'	100156573	2.03157	1.05487e-05	0.00255422
15234283	XM_001924704	SORCS1	sortilin-related VPS10 domain containing receptor 1	100155686	-1.66285	0.000282145	0.00997428
15185449	AK236661	SPG21	spastic paraplegia 21 (autosomal recessive, Mast syndrome)	100514084	1.7632	0.000151787	0.00740456
15203848	AY609580	SPRYD7	SPRY domain containing 7	100155063	1.68977	8.70943e-05	0.00546489
15226461	XM_001928627	STOX1	storkhead box 1	100157127	-1.84874	2.55662e-05	0.00324755
15309066	XM_003128342	SYNGAP1	synaptic Ras GTPase activating protein 1	100525524	1.66066	1.5558e-05	0.00289143
15218571	XM_003132754	SYNJ1	synaptojanin 1	100525664	-1.55517	1.18163e-05	0.00259559
15315205	ABB29448	TAP1	transporter 1, ATP-binding cassette, sub-family B (MDR/TAP)	733649	1.63769	1.20414e-05	0.00259559
15292087	XM_005652580	TENC1	tensin like C1 domain containing phosphatase (tensin 2)	100156301	-1.81894	7.08305e-06	0.00219781
15206098	AAF17355	TIMP2	TIMP metallopeptidase inhibitor 2	396988	2.12305	9.88898e-06	0.00254732
15243634	ACX35432	TNIP1	TNFAIP3 interacting protein 1	100271903	1.55944	2.34289e-05	0.00312578
15262423	XM_003122865	TRIM44	tripartite motif containing 44	100524974	-1.78927	2.92593e-06	0.00168473
15260329	XM_003122396	TSPAN4	tetraspanin 4	100513456	1.77777	4.60553e-05	0.00407837
15270404	XM_003124892	TXNDC9	thioredoxin domain containing 9	100520954	-3.22344	4.15009e-07	0.000636318
15311152	AY609862	UBL7	ubiquitin-like 7 (bone marrow stromal cell-derived)	100157747	1.60496	6.91523e-06	0.00219781
15247724	A5GFS8	VAPB	VAMP (vesicle-associated membrane protein)-associated protein B and C	100144536	-2.49545	2.25272e-06	0.00142263
15326410	AK231113	VWA5A	von Willebrand factor A domain containing 5A	100515913	2.24921	1.33579e-05	0.00272787
15292986	XM_003481651	WIF1	WNT inhibitory factor 1	100511326	1.85271	4.56026e-05	0.00407837
15264145	XM_003123219	ZGLP1	zinc finger, GATA-like protein 1	100511005	1.84346	8.36273e-05	0.00535023
15247400	AK343244	ZNF335	zinc finger protein 335	100516768	-1.96652	2.24149e-05	0.00312578
15301244	XM_005664918	ZNF418	zinc finger protein 418	100514656	-1.58103	2.339e-05	0.00312578
15297229	XM_003127188	ZNF575	zinc finger protein 575	100519430	-2.56382	1.21977e-05	0.00259559
15266482	XM_003480903	ZNF608	zinc finger protein 608	100512589	1.59927	0.000197968	0.00856877
15314470	AK231098	ZNRD1	zinc ribbon domain containing 1	100152094	-1.63313	9.02381e-05	0.0055206
15268274	AAA31145	ZP3	zona pellucida glycoprotein 3 (sperm receptor)	396927	-1.78134	5.89926e-05	0.00452137
