# Supplementary material for: Deciphering transcriptome profiles of peripheral blood mononuclear cells in response to PRRSV vaccination in pigs
Source: BMC Genomics. 2016 Aug 15;17:641. doi: 10.1186/s12864-016-2849-1 (PMC4986384; doi:10.1186/s12864-016-2849-1)
Supplement: Additional file 6: — Degree and betweenness centrality measures of the seed genes of the network. (CSV 7 kb) [file 12864_2016_2849_MOESM6_ESM.csv]

Node ID	Gene symbol	Degree	Betweenness
P05067	APP	117	1998.12
P03372	ESR1	54	3162.64
Q9Y4K3	TRAF6	36	906.46
P35222	CTNNB1	30	279.18
Q96EB6	SIRT1	28	734.39
P12931	SRC	24	1540.86
P27348	YWHAQ	24	536.22
P49407	ARRB1	19	41.72
Q9UQL6	HDAC5	18	207.33
P01100	FOS	18	251.49
Q13526	PIN1	16	357.44
Q16543	CDC37	15	760.83
P38936	CDKN1A	14	82.4
P00519	ABL1	14	248.66
P10276	RARA	14	145.18
Q02878	RPL6	14	0
P06493	CDK1	13	0
P62241	RPS8	13	155.67
P36578	RPL4	13	105.21
Q99814	EPAS1	12	32.62
P61326	MAGOH	12	29.79
Q9Y478	PRKAB1	12	193.18
P29590	PML	12	149.67
P14618	PKM	12	357.49
P25054	APC	11	40.42
Q16539	MAPK14	11	115.47
P21246	PTN	11	87.76
P35228	NOS2	11	0
P08708	RPS17	10	61.49
O75643	SNRNP200	10	32.46
P05783	KRT18	10	300.15
P35268	RPL22	10	5.75
O43765	SGTA	9	168
P62266	RPS23	9	53.32
Q01105	SET	9	126.25
P54253	ATXN1	9	0
P36897	TGFBR1	8	0
P21980	TGM2	8	86.84
P49768	PSEN1	8	129.27
O95257	GADD45G	8	50.57
P15692	VEGFA	7	94.84
P35869	AHR	7	0
Q9NYJ8	TAB2	7	46.43
Q15459	SF3A1	7	139.23
P11802	CDK4	7	183.33
Q96AE4	FUBP1	7	92.58
P53621	COPA	6	0
O75030	MITF	6	0
Q92830	KAT2A	6	52
Q96L21	RPL10L	6	0
Q9UDY8	MALT1	6	0
Q13347	EIF3I	6	6.33
P27824	CANX	6	56.5
Q14194	CRMP1	6	174.23
Q14258	TRIM25	6	32.5
Q9Y5B8	NME7	6	21
Q8NC51	SERBP1	6	41.17
P26641	EEF1G	6	27.08
P27694	RPA1	6	50.33
P11474	ESRRA	6	130.63
P60660	MYL6	6	117
P55209	NAP1L1	6	25.38
P14859	POU2F1	6	29.12
O43175	PHGDH	6	0
P53396	ACLY	5	101.13
O76080	ZFAND5	5	115.33
Q8IXJ9	ASXL1	5	63.05
P53992	SEC24C	5	104.23
P05556	ITGB1	5	13.5
Q9BYD1	MRPL13	5	93.17
Q9Y5S9	RBM8A	5	13
O95999	BCL10	5	27
Q96RT1	ERBB2IP	5	29.97
Q15025	TNIP1	5	12.33
Q9BZV1	UBXN6	5	0
P15822	HIVEP1	5	25.7
P40227	CCT6A	5	5.14
O75475	PSIP1	5	2
Q13625	TP53BP2	5	0
Q9NPJ6	MED4	5	0
Q9GZV5	WWTR1	4	0
P26006	ITGA3	4	1.5
P07996	THBS1	4	31.5
P35998	PSMC2	4	30.25
Q06413	MEF2C	4	75.1
Q9BVK6	TMED9	4	3.5
P30044	PRDX5	4	24
P05198	EIF2S1	4	26.67
Q13137	CALCOCO2	4	30
O95967	EFEMP2	4	29
Q96FW1	OTUB1	4	46.5
O00327	ARNTL	4	24.64
P20290	BTF3	4	15.4
Q15050	RRS1	4	16.1
O00560	SDCBP	4	16.61
P25445	FAS	4	32.25
P62273	RPS29	4	4.5
O60610	DIAPH1	4	4
Q96DV4	MRPL38	4	16
P08727	KRT19	4	30.68
O75934	BCAS2	4	5.93
P40425	PBX2	4	15
O43660	PLRG1	4	0
P01137	TGFB1	4	0
Q14999	CUL7	4	0
Q14994	NR1I3	4	25
P78537	BLOC1S1	4	94.48
O14776	TCERG1	4	7.25
P21580	TNFAIP3	4	0
P16035	TIMP2	4	0
P61923	COPZ1	4	0
P48729	CSNK1A1	4	0
P10451	SPP1	4	0
Q9NR28	DIABLO	4	20
Q7L2J0	MEPCE	3	0
Q8IUE6	HIST2H2AB	3	0
P33552	CKS2	3	6
P20810	CAST	3	0
Q96K21	ZFYVE19	3	11
Q8TF74	WIPF2	3	9.5
P11388	TOP2A	3	0
Q8N3Y1	FBXW8	3	3
Q9Y3A3	MOB4	3	0
Q9Y3B2	EXOSC1	3	47
P53805	RCAN1	3	23.83
Q9Y676	MRPS18B	3	0
Q5T653	MRPL2	3	16
P20336	RAB3A	3	13
Q06609	RAD51	3	40.17
Q9Y5K6	CD2AP	3	18
Q03181	PPARD	3	5.17
Q9P086	MED11	3	9
P41743	PRKCI	3	47
Q9H4L4	SENP3	3	61
Q16719	KYNU	3	127.5
P28799	GRN	3	15.52
O14497	ARID1A	3	0
Q15046	KARS	3	28
Q96DC9	OTUB2	3	0
P10721	KIT	3	143
O95251	KAT7	3	0
Q01973	ROR1	3	48.63
Q6P2C8	MED27	3	1
P13647	KRT5	3	11.18
P02042	HBD	3	0
P20042	EIF2S2	3	0
Q9P2S5	WRAP73	3	0
P82650	MRPS22	3	0
P19525	EIF2AK2	3	0
Q9H9J2	MRPL44	3	19.17
Q9Y2H0	DLGAP4	3	0
Q9UIG0	BAZ1B	3	0
Q5JTV8	TOR1AIP1	3	0
P47755	CAPZA2	3	0
Q9NQ87	HEYL	3	10.5
Q9NQ50	MRPL40	3	0
P60568	IL2	3	0
P56134	ATP5J2	2	0
Q92624	APPBP2	2	0
Q9BRS2	RIOK1	2	0
Q9UH92	MLX	2	0
O75182	SIN3B	2	0
Q9Y6X1	SERP1	2	30
P51946	CCNH	2	0
Q63HR2	TENC1	2	0
P31268	HOXA7	2	0
Q6UVK1	CSPG4	2	0
P02765	AHSG	2	58
P02771	AFP	2	0
Q96JC1	VPS39	2	0
P12107	COL11A1	2	0
Q8N4Q1	CHCHD4	2	11
P35658	NUP214	2	0
Q9UBY0	SLC9A2	2	0
Q9NYY3	PLK2	2	4.83
P07686	HEXB	2	2
P0C0S8	HIST1H2AL	2	0
P42765	ACAA2	2	30
Q9Y3Q8	TSC22D4	2	5.83
O43709	WBSCR22	2	0
Q8IYB5	SMAP1	2	10
P35968	KDR	2	0
P20719	HOXA5	2	3
Q9BV73	CEP250	2	5.7
Q8IYD8	FANCM	2	24.33
Q9BUZ4	TRAF4	2	0
Q9H190	SDCBP2	2	0
Q9UBF6	RNF7	2	0
P49773	HINT1	2	0
Q9NYM9	BET1L	2	0
Q9NZ45	CISD1	2	2.86
Q9UBV2	SEL1L	2	1
P32754	HPD	2	9.33
Q9BYG5	PARD6B	2	0
P52630	STAT2	2	5.83
Q9Y572	RIPK3	2	0
Q16222	UAP1	2	0
Q4LE39	ARID4B	2	0
Q14114	LRP8	2	3
Q15109	AGER	2	0
Q15118	PDK1	2	3.87
Q9H4Z2	ZNF335	2	48
P43487	RANBP1	2	9
Q16836	HADH	2	13.13
O75970	MPDZ	2	45
Q96D71	REPS1	2	8
O00541	PES1	2	0.7
Q9BZD6	PRRG4	2	0
O75935	DCTN3	2	0
Q9UNS2	COPS3	2	0
Q96CG3	TIFA	2	0
P51148	RAB5C	2	0
P82673	MRPS35	2	0
Q96BI3	APH1A	2	0
P00747	PLG	2	0
O14817	TSPAN4	2	0
O75553	DAB1	2	0
Q13563	PKD2	2	0
O95602	POLR1A	2	2
Q8NEY1	NAV1	2	0
Q9H7Z6	KAT8	2	0
O14793	MSTN	2	0
O14770	MEIS2	2	0
Q9Y275	TNFSF13B	2	0
Q71UI9	H2AFV	2	0
O75461	E2F6	2	0
O75419	CDC45	2	0
P17540	CKMT2	2	0
P05997	COL5A2	2	0
Q9NPQ8	RIC8A	2	37
Q6PKC3	TXNDC11	2	0
P05814	CSN2	2	0
O75306	NDUFS2	2	0
Q9NR09	BIRC6	2	0
Q70EL2	USP45	2	0
O43169	CYB5B	2	0
Q9BRX8	FAM213A	1	0
Q5T8P6	RBM26	1	0
Q9BRT6	LLPH	1	0
Q99732	LITAF	1	0
Q8TE04	PANK1	1	0
P05000	IFNW1	1	0
P28223	HTR2A	1	0
Q6XZF7	DNMBP	1	0
P33260	CYP2C18	1	0
Q96LW7	C9orf89	1	0
Q6U841	SLC4A10	1	0
Q92729	PTPRU	1	0
Q86TI0	TBC1D1	1	0
Q99717	SMAD5	1	0
Q8WV24	PHLDA1	1	0
P61328	FGF12	1	0
Q9BQQ3	GORASP1	1	0
P05113	IL5	1	0
Q99618	CDCA3	1	0
Q99611	SEPHS2	1	0
Q8TD17	ZNF398	1	0
Q8IUR7	ARMC8	1	0
A6NIH7	UNC119B	1	0
Q8IV04	TBC1D10C	1	0
Q9Y6Y9	LY96	1	0
Q8N720	ZNF655	1	0
Q969Q0	RPL36AL	1	0
Q9BTW9	TBCD	1	0
Q9NX95	SYBU	1	0
Q68J44	DUPD1	1	0
Q7Z589	C11orf30	1	0
Q96KG9	SCYL1	1	0
Q12982	BNIP2	1	0
Q9BUP0	EFHD1	1	0
Q15785	TOMM34	1	0
P26045	PTPN3	1	0
O96004	HAND1	1	0
Q2TAY7	SMU1	1	0
Q9NVZ3	NECAP2	1	0
Q9BT92	TCHP	1	0
Q8N5D0	WDTC1	1	0
Q8TED0	UTP15	1	0
Q9NVT9	ARMC1	1	0
Q8IWF2	FOXRED2	1	0
Q8TEQ8	PIGO	1	0
P39880	CUX1	1	0
Q709F0	ACAD11	1	0
Q8TF46	DIS3L	1	0
Q8IWZ6	BBS7	1	0
P36776	LONP1	1	0
Q02577	NHLH2	1	0
Q9Y4B4	RAD54L2	1	0
P50281	MMP14	1	0
Q9H061	TMEM126A	1	0
O95817	BAG3	1	0
Q96IR7	HPDL	1	0
Q8IXK2	GALNT12	1	0
Q8IXW5	RPAP2	1	0
Q8N3K9	CMYA5	1	0
Q9BWT1	CDCA7	1	0
P54764	EPHA4	1	0
Q9Y468	L3MBTL1	1	0
Q03518	TAP1	1	0
Q5T5N4	C6orf118	1	0
P22059	OSBP	1	0
Q9H0W9	C11orf54	1	0
Q9UBC2	EPS15L1	1	0
Q9UBF9	MYOT	1	0
Q9Y312	AAR2	1	0
P49763	PGF	1	0
P16870	CPE	1	0
O43827	ANGPTL7	1	0
P25025	CXCR2	1	0
Q49A26	GLYR1	1	0
P78368	CSNK1G2	1	0
Q9Y2Z9	COQ6	1	0
P51589	CYP2J2	1	0
Q96GZ6	SLC41A3	1	0
Q5T6F2	UBAP2	1	0
Q13145	BAMBI	1	0
Q96GP6	SCARF2	1	0
Q7L592	NDUFAF7	1	0
Q9BYE9	CDHR2	1	0
P04179	SOD2	1	0
P08590	MYL3	1	0
Q14203	DCTN1	1	0
P00167	CYB5A	1	0
Q14094	CCNI	1	0
P32881	IFNA8	1	0
P49902	NT5C2	1	0
Q9BXG8	SPZ1	1	0
Q9Y5P6	GMPPB	1	0
Q53RE8	ANKRD39	1	0
P12532	CKMT1B	1	0
P05305	EDN1	1	0
Q8N138	ORMDL3	1	0
Q9BY42	RTFDC1	1	0
Q96DX7	TRIM44	1	0
P27658	COL8A1	1	0
Q96ED9	HOOK2	1	0
Q6PCT2	FBXL19	1	0
Q9HBH0	RHOF	1	0
Q96S82	UBL7	1	0
Q9H4E7	DEF6	1	0
P10600	TGFB3	1	0
Q8NCE2	MTMR14	1	0
Q2KJY2	KIF26B	1	0
Q96T49	PPP1R16B	1	0
Q01814	ATP2B2	1	0
O15522	NKX2-8	1	0
Q9UM63	PLAGL1	1	0
Q96F86	EDC3	1	0
Q16825	PTPN21	1	0
Q9NP98	MYOZ1	1	0
Q9BQ69	MACROD1	1	0
O00559	EBAG9	1	0
O00534	VWA5A	1	0
P13942	COL11A2	1	0
Q9H3Y0	R3HDML	1	0
Q96DT6	ATG4C	1	0
Q96E29	MTERFD1	1	0
Q9BZD4	NUF2	1	0
O60636	TSPAN2	1	0
O75947	ATP5H	1	0
Q9H2A7	CXCL16	1	0
Q5VT25	CDC42BPA	1	0
O14657	TOR1B	1	0
Q96CQ1	SLC25A36	1	0
Q9H1I8	ASCC2	1	0
P19484	TFEB	1	0
Q6MZP7	LIN54	1	0
Q16678	CYP1B1	1	0
P80370	DLK1	1	0
O14508	SOCS2	1	0
O14530	TXNDC9	1	0
O14569	CYB561D2	1	0
P01160	NPPA	1	0
Q96A72	MAGOHB	1	0
P36537	UGT2B10	1	0
Q9H993	C6orf211	1	0
P41223	BUD31	1	0
P43004	SLC1A2	1	0
Q9NRY5	FAM114A2	1	0
P56559	ARL4C	1	0
P10144	GZMB	1	0
Q86VK4	ZNF410	1	0
Q9UHB7	AFF4	1	0
Q9NRN5	OLFML3	1	0
Q9NRQ2	PLSCR4	1	0
Q86UC2	RSPH3	1	0
Q12815	TROAP	1	0
Q86TU7	SETD3	1	0
Q99594	TEAD3	1	0
Q9Y2I7	PIKFYVE	1	0
P22749	GNLY	1	0
Q9Y243	AKT3	1	0
Q9NQE9	HINT3	1	0
O75489	NDUFS3	1	0
Q5JTZ9	AARS2	1	0
P25791	LMO2	1	0
Q9H6I2	SOX17	1	0
Q9H6S1	AZI2	1	0
Q86WX3	RPS19BP1	1	0
Q96Q89	KIF20B	1	0
Q9NQ92	C17orf79	1	0
Q14749	GNMT	1	0
Q96QB1	DLC1	1	0
P43220	GLP1R	1	0
Q9ULG1	INO80	1	0
O75317	USP12	1	0
P40126	DCT	1	0
O75344	FKBP6	1	0
P48735	IDH2	1	0
P62952	BLCAP	1	0
P55317	FOXA1	1	0
P58304	VSX2	1	0
Q9NQP4	PFDN4	1	0
O95467	GNAS	1	0
P34949	MPI	1	0
Q8NHQ8	RASSF8	1	0
O14975	SLC27A2	1	0
